# Supplementary material for: 9-Ethynyl-9H-carbazole
Source: Acta Crystallogr Sect E Struct Rep Online. 2012 Feb 24;68(Pt 3):o828. doi: 10.1107/S1600536812007143 (PMC3297888; doi:10.1107/S1600536812007143)
Supplement: Supplementary file 1 [file e-68-0o828-sup1.cif]

##############################################################################
#                                                                            #
# This CIF contains the data in a paper accepted for publication in          #
# Acta Crystallographica Section E. It conforms to the requirements of       #
# Notes for Authors for Acta Crystallographica Section E, and has been       #
# peer reviewed under the auspices of the IUCr Commission on Journals.       #
#                                                                            #
# Full details of the Crystallographic Information File format               #
# are given in the paper "The Crystallographic Information File (CIF):       #
# a New Standard Archive File for Crystallography" by S. R. Hall, F. H.      #
# Allen and I. D. Brown [Acta Cryst. (1991), A47, 655-685].                  #
#                                                                            #
# The current version of the core CIF dictionary is obtainable from          #
# ftp://ftp.iucr.org/pub/cif_core.dic.                                       #
#                                                                            #
# Software is freely available for graphical display of the structure(s)     #
# in this CIF. For information consult the CIF software page                 #
# http://www.iucr.org/resources/cif/software.                                #
#                                                                            #
# This file may be used for bona fide research purposes within the           #
# scientific community so long as proper attribution is given to the journal # 
# article from which it was obtained.                                        #
#                                                                            #
##############################################################################
data_global
_audit_creation_method     'by CrystalStructure 4.0'
_journal_date_recd_electronic     2012-02-03
_journal_date_accepted     2012-02-17
_journal_name_full     'Acta Crystallographica, Section E'
_journal_year     2012
_journal_volume     68
_journal_issue      3
_journal_page_first     o828
_journal_page_last     o828
_journal_paper_category     QO
_journal_paper_doi     10.1107/S1600536812007143
_journal_coeditor_code     NK2144
_publ_contact_author_name     'Okuno Tsunehisa'
_publ_contact_author_address
;
Department of Materials Science and Chemistry
Wakayama University
Sakaedani
Wakayama
640-8510
Japan
;
_publ_contact_author_email     'okuno@center.wakayama-u.ac.jp'
_publ_contact_author_fax     '+81-73-457-8272'
_publ_contact_author_phone     '+81-73-457-8264'
_publ_section_title
;
9-Ethynyl-9<i>H</i>-carbazole
;
loop_
    _publ_author_name
    _publ_author_address
    'Tabata, Hideyuki'
;
Department of Material Science and Chemistry
Wakayama University
Sakaedani
Wakayama
640-8510
Japan
;
    'Okuno, Tsunehisa'
;
Department of Material Science and Chemistry
Wakayama University
Sakaedani
Wakayama
640-8510
Japan
;
data_I
_chemical_name_systematic
;
9-Ethynyl-9<i>H</i>-carbazole
;
_chemical_formula_moiety     'C14 H9 N'
_chemical_formula_sum     'C14 H9 N'
_chemical_formula_iupac     'C14 H9 N'
_chemical_formula_weight     191.23
_chemical_melting_point     ?
_symmetry_cell_setting     orthorhombic
_symmetry_space_group_name_H-M     'P n a 21'
_symmetry_space_group_name_Hall     'P 2c -2n'
loop_
    _symmetry_equiv_pos_site_id
    _symmetry_equiv_pos_as_xyz
    1 '+X,+Y,+Z'
    2 '1/2-X,1/2+Y,1/2+Z'
    3 '1/2+X,1/2-Y,+Z'
    4 '-X,-Y,1/2+Z'
_cell_length_a     23.642(5)
_cell_length_b     16.171(4)
_cell_length_c     5.1523(11)
_cell_angle_alpha     90.0000
_cell_angle_beta     90.0000
_cell_angle_gamma     90.0000
_cell_volume     1969.8(8)
_cell_formula_units_Z     8
_cell_measurement_reflns_used     6052
_cell_measurement_theta_min     1.53
_cell_measurement_theta_max     31.28
_cell_measurement_temperature     93
_exptl_crystal_description     prism
_exptl_crystal_colour     colourless
_exptl_crystal_size_max     0.150
_exptl_crystal_size_mid     0.070
_exptl_crystal_size_min     0.040
_exptl_crystal_density_diffrn     1.290
_exptl_crystal_density_meas     ?
_exptl_crystal_density_method     'not measured'
_exptl_crystal_F_000     800.00
_exptl_absorpt_coefficient_mu     0.076
_exptl_absorpt_correction_type     numerical
_exptl_absorpt_process_details     '(NUMABS; Rigaku, 1999)'
_exptl_absorpt_correction_T_min     0.994
_exptl_absorpt_correction_T_max     0.997
_diffrn_ambient_temperature     93
_diffrn_radiation_type     'Mo K\a'
_diffrn_radiation_wavelength     0.71075
_diffrn_measurement_device_type     'Rigaku Saturn724+'
_diffrn_measurement_method     \w
_diffrn_detector_area_resol_mean     7.111
_diffrn_reflns_number     16048
_diffrn_reflns_av_R_equivalents     0.0682
_diffrn_reflns_theta_max     27.50
_diffrn_reflns_theta_full     27.50
_diffrn_measured_fraction_theta_max     0.999
_diffrn_measured_fraction_theta_full     0.999
_diffrn_reflns_limit_h_min     -25
_diffrn_reflns_limit_h_max     30
_diffrn_reflns_limit_k_min     -20
_diffrn_reflns_limit_k_max     21
_diffrn_reflns_limit_l_min     -6
_diffrn_reflns_limit_l_max     6
_diffrn_standards_number     0
_diffrn_standards_interval_count     .
_diffrn_standards_decay_%     ?
_refine_special_details
;
Refinement was performed using all reflections except for 2 with very negative
<i>F</i>^2^. The weighted <i>R</i>-factor (<i>wR</i>) and goodness of fit
(<i>S</i>) are based on <i>F</i>^2^. <i>R</i>-factor (gt) are based on
<i>F</i>. The threshold expression of <i>F</i>^2^ > 2.0 \s(<i>F</i>^2^) is
used only for calculating <i>R</i>-factor (gt).
;
_reflns_number_total     2515
_reflns_number_gt     2257
_reflns_threshold_expression     F^2^>2\s(F^2^)
_refine_ls_structure_factor_coef     Fsqd
_refine_ls_R_factor_gt     0.0501
_refine_ls_wR_factor_ref     0.1343
_refine_ls_goodness_of_fit_ref     1.104
_refine_ls_number_reflns     2513
_refine_ls_number_parameters     279
_refine_ls_number_restraints     1
_refine_ls_hydrogen_treatment     mixed
_refine_ls_weighting_scheme     calc
_refine_ls_weighting_details
            'w = 1/[\s^2^(Fo^2^)+(0.0842P)^2^+0.1152P] where P=(Fo^2^+2Fc^2^)/3'
_atom_sites_solution_hydrogens     geom
_atom_sites_solution_primary     direct
_atom_sites_solution_secondary     difmap
_refine_ls_shift/su_max     0.000
_refine_diff_density_max     0.190
_refine_diff_density_min     -0.230
_refine_ls_extinction_method     none
_refine_ls_extinction_coef     ?
_refine_ls_abs_structure_details     ?
_refine_ls_abs_structure_Flack     ?
loop_
    _atom_type_symbol
    _atom_type_description
    _atom_type_scat_dispersion_real
    _atom_type_scat_dispersion_imag
    _atom_type_scat_source
    'C' 'C' 0.0033 0.0016
;
International Tables for Crystallography
(1992, Vol. C, Tables 4.2.6.8 and 6.1.1.4)
;
    'H' 'H' 0.0000 0.0000
;
International Tables for Crystallography
(1992, Vol. C, Table 6.1.1.4)
;
    'N' 'N' 0.0061 0.0033
;
International Tables for Crystallography
(1992, Vol. C, Tables 4.2.6.8 and 6.1.1.4)
;
_computing_data_collection     'CrystalClear (Rigaku, 2008)'
_computing_cell_refinement     'CrystalClear (Rigaku, 2008)'
_computing_data_reduction     'CrystalClear (Rigaku, 2008)'
_computing_structure_solution     'SIR92 (Altomare, <i>et al.</i>, 1994)'
_computing_structure_refinement     'SHELXL97 (Sheldrick, 2008)'
_computing_molecular_graphics     'ORTEP-3 (Farrugia, 1997)'
_computing_publication_material     'CrystalStructure (Rigaku, 2010)'
loop_
    _atom_site_type_symbol
    _atom_site_label
    _atom_site_fract_x
    _atom_site_fract_y
    _atom_site_fract_z
    _atom_site_U_iso_or_equiv
    _atom_site_adp_type
    _atom_site_calc_flag
    _atom_site_refinement_flags
    _atom_site_occupancy
    _atom_site_symmetry_multiplicity
    _atom_site_disorder_assembly
    _atom_site_disorder_group
    N N1 0.17927(8) 0.32008(12) 0.3093(5) 0.0276(5) Uani d . 1.0 4 . .
    N N2 0.39976(8) 0.18688(12) 1.0812(5) 0.0284(5) Uani d . 1.0 4 . .
    C C1 0.16682(10) 0.23947(14) 0.3946(6) 0.0274(6) Uani d . 1.0 4 . .
    C C2 0.12609(10) 0.18553(15) 0.3004(6) 0.0302(6) Uani d . 1.0 4 . .
    C C3 0.12131(10) 0.10968(15) 0.4266(6) 0.0326(6) Uani d . 1.0 4 . .
    C C4 0.15618(11) 0.08922(15) 0.6371(6) 0.0335(6) Uani d . 1.0 4 . .
    C C5 0.19701(11) 0.14394(14) 0.7252(6) 0.0293(6) Uani d . 1.0 4 . .
    C C6 0.20259(9) 0.22029(14) 0.6041(6) 0.0262(5) Uani d . 1.0 4 . .
    C C7 0.23825(10) 0.29183(14) 0.6489(5) 0.0263(5) Uani d . 1.0 4 . .
    C C8 0.27939(10) 0.31096(15) 0.8342(6) 0.0288(6) Uani d . 1.0 4 . .
    C C9 0.30345(11) 0.38944(15) 0.8297(6) 0.0310(6) Uani d . 1.0 4 . .
    C C10 0.28710(10) 0.44797(15) 0.6461(6) 0.0309(6) Uani d . 1.0 4 . .
    C C11 0.24655(10) 0.43051(15) 0.4599(6) 0.0306(6) Uani d . 1.0 4 . .
    C C12 0.22252(9) 0.35269(14) 0.4671(6) 0.0260(5) Uani d . 1.0 4 . .
    C C13 0.15250(10) 0.36112(15) 0.1163(6) 0.0294(6) Uani d . 1.0 4 . .
    C C14 0.12871(11) 0.39684(18) -0.0533(7) 0.0363(6) Uani d . 1.0 4 . .
    C C15 0.43363(10) 0.15633(15) 0.8781(6) 0.0271(6) Uani d . 1.0 4 . .
    C C16 0.43046(10) 0.08119(16) 0.7514(6) 0.0325(6) Uani d . 1.0 4 . .
    C C17 0.46952(11) 0.06664(17) 0.5561(6) 0.0348(6) Uani d . 1.0 4 . .
    C C18 0.51012(10) 0.12635(17) 0.4875(6) 0.0341(6) Uani d . 1.0 4 . .
    C C19 0.51259(10) 0.20088(16) 0.6155(6) 0.0327(6) Uani d . 1.0 4 . .
    C C20 0.47392(9) 0.21683(15) 0.8143(6) 0.0279(6) Uani d . 1.0 4 . .
    C C21 0.46426(10) 0.28721(14) 0.9841(6) 0.0283(6) Uani d . 1.0 4 . .
    C C22 0.48979(11) 0.36437(16) 1.0080(7) 0.0335(6) Uani d . 1.0 4 . .
    C C23 0.46980(11) 0.41830(16) 1.1975(7) 0.0371(7) Uani d . 1.0 4 . .
    C C24 0.42500(11) 0.39549(16) 1.3606(6) 0.0363(7) Uani d . 1.0 4 . .
    C C25 0.39850(10) 0.31955(15) 1.3376(6) 0.0322(6) Uani d . 1.0 4 . .
    C C26 0.41907(10) 0.26691(14) 1.1465(6) 0.0281(6) Uani d . 1.0 4 . .
    C C27 0.35575(11) 0.14677(16) 1.1907(6) 0.0329(6) Uani d . 1.0 4 . .
    C C28 0.31651(11) 0.11167(17) 1.2844(7) 0.0391(7) Uani d . 1.0 4 . .
    H H2 0.1027 0.1996 0.1572 0.0363 Uiso calc R 1.0 4 . .
    H H3 0.0938 0.0710 0.3687 0.0391 Uiso calc R 1.0 4 . .
    H H4 0.1518 0.0372 0.7203 0.0402 Uiso calc R 1.0 4 . .
    H H5 0.2209 0.1295 0.8664 0.0352 Uiso calc R 1.0 4 . .
    H H8 0.2906 0.2713 0.9601 0.0345 Uiso calc R 1.0 4 . .
    H H9 0.3315 0.4034 0.9542 0.0372 Uiso calc R 1.0 4 . .
    H H10 0.3042 0.5011 0.6486 0.0370 Uiso calc R 1.0 4 . .
    H H11 0.2358 0.4702 0.3332 0.0367 Uiso calc R 1.0 4 . .
    H H14 0.1113(15) 0.424(3) -0.197(11) 0.070(12) Uiso d . 1.0 4 . .
    H H16 0.4027 0.0412 0.7963 0.0389 Uiso calc R 1.0 4 . .
    H H17 0.4688 0.0153 0.4666 0.0418 Uiso calc R 1.0 4 . .
    H H18 0.5361 0.1151 0.3513 0.0409 Uiso calc R 1.0 4 . .
    H H19 0.5402 0.2409 0.5694 0.0392 Uiso calc R 1.0 4 . .
    H H22 0.5202 0.3799 0.8975 0.0402 Uiso calc R 1.0 4 . .
    H H23 0.4867 0.4712 1.2166 0.0445 Uiso calc R 1.0 4 . .
    H H24 0.4125 0.4331 1.4901 0.0436 Uiso calc R 1.0 4 . .
    H H25 0.3679 0.3042 1.4468 0.0386 Uiso calc R 1.0 4 . .
    H H28 0.2863(16) 0.080(3) 1.364(9) 0.077(13) Uiso d . 1.0 4 . .
loop_
    _atom_site_aniso_label
    _atom_site_aniso_U_11
    _atom_site_aniso_U_22
    _atom_site_aniso_U_33
    _atom_site_aniso_U_12
    _atom_site_aniso_U_13
    _atom_site_aniso_U_23
    N1 0.0266(10) 0.0281(10) 0.0280(11) 0.0002(8) -0.0024(9) 0.0021(10)
    N2 0.0235(10) 0.0294(10) 0.0322(12) -0.0012(8) -0.0005(9) 0.0021(10)
    C1 0.0261(11) 0.0256(11) 0.0303(14) 0.0010(9) 0.0048(10) -0.0013(11)
    C2 0.0258(12) 0.0343(13) 0.0305(13) 0.0019(9) 0.0015(11) -0.0056(12)
    C3 0.0278(12) 0.0300(13) 0.0399(16) -0.0029(10) 0.0029(12) -0.0049(12)
    C4 0.0323(13) 0.0285(12) 0.0397(16) -0.0002(9) 0.0065(12) 0.0007(13)
    C5 0.0308(13) 0.0273(11) 0.0299(14) 0.0036(10) 0.0033(10) -0.0007(11)
    C6 0.0234(11) 0.0264(11) 0.0288(13) 0.0032(9) 0.0052(10) 0.0007(11)
    C7 0.0262(11) 0.0283(12) 0.0245(13) 0.0013(9) 0.0034(10) -0.0003(10)
    C8 0.0303(12) 0.0297(12) 0.0263(12) 0.0034(9) -0.0005(11) 0.0009(11)
    C9 0.0308(12) 0.0332(13) 0.0291(13) 0.0015(10) -0.0030(11) -0.0007(12)
    C10 0.0317(13) 0.0292(12) 0.0316(14) -0.0018(10)  0.0000(11) -0.0002(12)
    C11 0.0314(12) 0.0301(12) 0.0301(13) -0.0009(10) 0.0000(11) 0.0042(11)
    C12 0.0246(11) 0.0283(12) 0.0250(12) 0.0028(9)  0.0000(10) 0.0009(10)
    C13 0.0268(12) 0.0315(12) 0.0298(14) 0.0026(10) 0.0005(11) -0.0024(12)
    C14 0.0346(14) 0.0420(15) 0.0322(15) 0.0066(12) -0.0016(13) -0.0009(13)
    C15 0.0250(12) 0.0297(12) 0.0266(13) 0.0039(9) -0.0024(10) 0.0023(11)
    C16 0.0299(13) 0.0310(13) 0.0364(15) 0.0010(10) -0.0026(11) 0.0016(12)
    C17 0.0343(13) 0.0363(13) 0.0339(16) 0.0060(11) -0.0044(11) -0.0037(13)
    C18 0.0285(12) 0.0435(14) 0.0302(14) 0.0066(11) 0.0008(11) 0.0009(13)
    C19 0.0287(13) 0.0351(13) 0.0343(14) 0.0021(10) 0.0003(12) 0.0049(13)
    C20 0.0248(11) 0.0295(12) 0.0295(13) 0.0032(9) -0.0040(11) 0.0040(12)
    C21 0.0282(12) 0.0254(11) 0.0313(13) 0.0024(9) -0.0050(11) 0.0024(11)
    C22 0.0304(13) 0.0294(12) 0.0407(16) 0.0004(10) -0.0048(12) 0.0035(12)
    C23 0.0363(14) 0.0312(13) 0.0437(17) 0.0008(10) -0.0115(13) -0.0011(13)
    C24 0.0382(14) 0.0348(13) 0.0359(15) 0.0095(11) -0.0111(12) -0.0023(13)
    C25 0.0301(13) 0.0352(14) 0.0311(14) 0.0075(10) -0.0012(11) 0.0005(13)
    C26 0.0256(12) 0.0290(12) 0.0298(14) 0.0026(9) -0.0051(10) 0.0035(12)
    C27 0.0299(13) 0.0361(13) 0.0326(15) 0.0014(10) 0.0017(11) 0.0010(12)
    C28 0.0361(15) 0.0412(15) 0.0398(16) -0.0029(12) 0.0056(13) 0.0040(14)
_geom_special_details     ?
loop_
    _geom_bond_atom_site_label_1
    _geom_bond_atom_site_label_2
    _geom_bond_site_symmetry_1
    _geom_bond_site_symmetry_2
    _geom_bond_distance
    _geom_bond_publ_flag
    N1 C1 . . 1.407(3) yes
    N1 C12 . . 1.409(4) yes
    N1 C13 . . 1.353(4) yes
    N2 C15 . . 1.407(4) yes
    N2 C26 . . 1.413(3) yes
    N2 C27 . . 1.350(4) yes
    C1 C2 . . 1.387(4) ?
    C1 C6 . . 1.406(4) ?
    C2 C3 . . 1.393(4) ?
    C3 C4 . . 1.402(4) ?
    C4 C5 . . 1.386(4) ?
    C5 C6 . . 1.390(4) ?
    C6 C7 . . 1.450(4) ?
    C7 C8 . . 1.398(4) ?
    C7 C12 . . 1.409(4) ?
    C8 C9 . . 1.391(4) ?
    C9 C10 . . 1.393(4) ?
    C10 C11 . . 1.385(4) ?
    C11 C12 . . 1.381(4) ?
    C13 C14 . . 1.189(4) yes
    C15 C16 . . 1.381(4) ?
    C15 C20 . . 1.405(4) ?
    C16 C17 . . 1.386(4) ?
    C17 C18 . . 1.407(4) ?
    C18 C19 . . 1.375(4) ?
    C19 C20 . . 1.397(4) ?
    C20 C21 . . 1.454(4) ?
    C21 C22 . . 1.392(4) ?
    C21 C26 . . 1.396(4) ?
    C22 C23 . . 1.392(5) ?
    C23 C24 . . 1.401(4) ?
    C24 C25 . . 1.384(4) ?
    C25 C26 . . 1.390(4) ?
    C27 C28 . . 1.190(4) yes
    C2 H2 . . 0.950 no
    C3 H3 . . 0.950 no
    C4 H4 . . 0.950 no
    C5 H5 . . 0.950 no
    C8 H8 . . 0.950 no
    C9 H9 . . 0.950 no
    C10 H10 . . 0.950 no
    C11 H11 . . 0.950 no
    C14 H14 . . 0.95(5) no
    C16 H16 . . 0.950 no
    C17 H17 . . 0.950 no
    C18 H18 . . 0.950 no
    C19 H19 . . 0.950 no
    C22 H22 . . 0.950 no
    C23 H23 . . 0.950 no
    C24 H24 . . 0.950 no
    C25 H25 . . 0.950 no
    C28 H28 . . 0.97(4) no
loop_
    _geom_contact_atom_site_label_1
    _geom_contact_atom_site_label_2
    _geom_contact_distance
    _geom_contact_site_symmetry_1
    _geom_contact_site_symmetry_2
    _geom_contact_publ_flag
    N1 C5 3.589(4) . . no
    N1 C8 3.597(4) . . no
    N2 C19 3.595(4) . . no
    N2 C22 3.593(4) . . no
    C1 C4 2.744(4) . . no
    C1 C14 3.552(4) . . no
    C2 C5 2.838(4) . . no
    C2 C13 3.058(4) . . no
    C3 C6 2.780(4) . . no
    C5 C8 3.377(4) . . no
    C6 C13 3.593(4) . . no
    C7 C10 2.777(4) . . no
    C7 C13 3.591(4) . . no
    C8 C11 2.839(4) . . no
    C9 C12 2.740(4) . . no
    C11 C13 3.056(4) . . no
    C12 C14 3.552(4) . . no
    C15 C18 2.749(4) . . no
    C15 C28 3.545(4) . . no
    C16 C19 2.830(4) . . no
    C16 C27 3.060(4) . . no
    C17 C20 2.771(4) . . no
    C19 C22 3.372(4) . . no
    C20 C27 3.585(4) . . no
    C21 C24 2.773(4) . . no
    C21 C27 3.588(4) . . no
    C22 C25 2.840(4) . . no
    C23 C26 2.739(4) . . no
    C25 C27 3.066(4) . . no
    C26 C28 3.562(4) . . no
    N1 C8 3.409(4) . 1_554 no
    N2 C17 3.534(4) . 1_556 no
    N2 C18 3.485(4) . 1_556 no
    C2 C5 3.471(4) . 1_554 no
    C5 C2 3.471(4) . 1_556 no
    C7 C13 3.341(4) . 1_556 no
    C7 C14 3.456(4) . 1_556 no
    C8 N1 3.409(4) . 1_556 no
    C8 C12 3.591(4) . 1_556 no
    C8 C13 3.431(4) . 1_556 no
    C9 C11 3.576(4) . 1_556 no
    C9 C25 3.571(4) . 1_554 no
    C11 C9 3.576(4) . 1_554 no
    C12 C8 3.591(4) . 1_554 no
    C12 C14 3.396(4) . 1_556 no
    C13 C7 3.341(4) . 1_554 no
    C13 C8 3.431(4) . 1_554 no
    C14 C7 3.456(4) . 1_554 no
    C14 C12 3.396(4) . 1_554 no
    C14 C19 3.598(4) . 3_454 no
    C16 C27 3.549(4) . 1_554 no
    C17 N2 3.534(4) . 1_554 no
    C17 C27 3.530(4) . 1_554 no
    C18 N2 3.485(4) . 1_554 no
    C18 C26 3.590(4) . 1_554 no
    C19 C14 3.598(4) . 3_556 no
    C19 C26 3.445(4) . 1_554 no
    C20 C25 3.460(4) . 1_554 no
    C25 C9 3.571(4) . 1_556 no
    C25 C20 3.460(4) . 1_556 no
    C26 C18 3.590(4) . 1_556 no
    C26 C19 3.445(4) . 1_556 no
    C27 C16 3.549(4) . 1_556 no
    C27 C17 3.530(4) . 1_556 no
    N1 H2 2.7731 . . no
    N1 H11 2.7734 . . no
    N1 H14 3.49(5) . . no
    N2 H28 3.51(4) . . no
    N2 H16 2.7766 . . no
    N2 H25 2.7780 . . no
    C1 H3 3.2278 . . no
    C1 H5 3.2722 . . no
    C2 H4 3.2868 . . no
    C3 H5 3.2830 . . no
    C4 H2 3.3012 . . no
    C5 H3 3.2733 . . no
    C5 H8 3.2571 . . no
    C6 H2 3.3156 . . no
    C6 H4 3.2510 . . no
    C6 H8 2.8946 . . no
    C7 H9 3.2545 . . no
    C7 H5 2.8846 . . no
    C7 H11 3.3118 . . no
    C8 H5 3.2493 . . no
    C8 H10 3.2734 . . no
    C9 H11 3.2879 . . no
    C10 H8 3.2838 . . no
    C11 H9 3.2735 . . no
    C12 H8 3.2829 . . no
    C12 H10 3.2193 . . no
    C13 H2 2.8733 . . no
    C13 H11 2.8698 . . no
    C14 H2 3.4250 . . no
    C14 H11 3.4321 . . no
    C15 H17 3.2237 . . no
    C15 H19 3.2787 . . no
    C16 H18 3.2843 . . no
    C17 H19 3.2775 . . no
    C18 H16 3.2982 . . no
    C19 H17 3.2660 . . no
    C19 H22 3.2439 . . no
    C20 H16 3.3032 . . no
    C20 H18 3.2492 . . no
    C20 H22 2.8864 . . no
    C21 H19 2.8895 . . no
    C21 H23 3.2515 . . no
    C21 H25 3.3093 . . no
    C22 H19 3.2421 . . no
    C22 H24 3.2777 . . no
    C23 H25 3.2957 . . no
    C24 H22 3.2889 . . no
    C25 H23 3.2799 . . no
    C26 H22 3.2703 . . no
    C26 H24 3.2220 . . no
    C27 H16 2.8767 . . no
    C27 H25 2.8819 . . no
    C28 H16 3.4314 . . no
    C28 H25 3.4451 . . no
    H9 H8 2.3442 . . no
    H9 H10 2.3230 . . no
    H2 H3 2.3572 . . no
    H3 H4 2.3357 . . no
    H4 H5 2.3369 . . no
    H5 H8 2.8668 . . no
    H10 H11 2.3466 . . no
    H16 H17 2.3467 . . no
    H17 H18 2.3421 . . no
    H18 H19 2.3270 . . no
    H19 H22 2.8515 . . no
    H22 H23 2.3471 . . no
    H23 H24 2.3337 . . no
    H24 H25 2.3470 . . no
    N1 H8 3.2851 . 1_554 no
    N1 H14 3.45(5) . 1_556 no
    N1 H18 3.5501 . 3_455 no
    N2 H8 2.9849 . . no
    C1 H5 3.4934 . 1_554 no
    C1 H19 3.1420 . 3_455 no
    C2 H5 3.2927 . 1_554 no
    C2 H10 3.4960 . 2_544 no
    C2 H19 2.7310 . 3_455 no
    C2 H22 3.4204 . 3_454 no
    C3 H9 3.5205 . 2_544 no
    C3 H10 2.8698 . 2_544 no
    C3 H19 3.1708 . 3_455 no
    C3 H22 3.4111 . 3_455 no
    C4 H9 3.1631 . 2_544 no
    C4 H2 3.4596 . 1_556 no
    C4 H10 3.0398 . 2_544 no
    C4 H10 3.1394 . 2_545 no
    C4 H11 3.3544 . 2_545 no
    C4 H28 3.38(4) . 1_554 no
    C4 H22 3.5202 . 3_455 no
    C4 H24 3.5100 . 2_544 no
    C5 H2 3.2771 . 1_556 no
    C5 H10 3.1771 . 2_545 no
    C5 H11 3.2757 . 2_545 no
    C5 H28 2.99(5) . 1_554 no
    C6 H28 3.25(4) . 1_554 no
    C7 H25 3.2424 . 1_554 no
    C8 H25 2.8931 . 1_554 no
    C9 H4 3.2986 . 2_555 no
    C9 H11 3.3157 . 1_556 no
    C9 H24 3.1951 . 1_554 no
    C9 H25 2.8481 . 1_554 no
    C10 H4 2.9973 . 2_554 no
    C10 H4 3.5951 . 2_555 no
    C10 H5 3.2748 . 2_554 no
    C10 H28 2.98(4) . 2_554 no
    C10 H24 3.0813 . 1_554 no
    C10 H25 3.1788 . 1_554 no
    C11 H9 3.3195 . 1_554 no
    C11 H4 3.2062 . 2_554 no
    C11 H5 3.3429 . 2_554 no
    C11 H28 3.29(5) . 2_554 no
    C11 H25 3.5216 . 1_554 no
    C12 H8 3.3388 . 1_554 no
    C12 H14 3.35(4) . 1_556 no
    C12 H25 3.5259 . 1_554 no
    C13 H16 3.3231 . 2_554 no
    C13 H18 3.0312 . 3_455 no
    C14 H16 3.0406 . 2_554 no
    C14 H17 2.9997 . 2_554 no
    C14 H18 3.0295 . 3_455 no
    C15 H18 3.5012 . 1_556 no
    C16 H14 3.58(5) . 2_545 no
    C16 H17 3.0544 . 4_655 no
    C16 H18 3.3110 . 4_655 no
    C17 H14 3.27(4) . 2_545 no
    C17 H14 3.59(4) . 3_556 no
    C17 H17 2.8900 . 4_655 no
    C17 H18 3.3116 . 4_655 no
    C18 H14 3.00(5) . 3_556 no
    C18 H16 3.5442 . 4_654 no
    C18 H17 3.5629 . 4_654 no
    C18 H17 3.4039 . 4_655 no
    C19 H2 3.5638 . 3_555 no
    C19 H14 3.23(4) . 3_556 no
    C20 H18 3.5393 . 1_556 no
    C20 H25 3.4451 . 1_554 no
    C21 H2 3.3983 . 3_556 no
    C21 H19 3.5884 . 1_556 no
    C21 H25 3.5965 . 1_554 no
    C22 H2 2.9636 . 3_556 no
    C22 H3 3.2555 . 3_556 no
    C22 H23 3.1033 . 4_664 no
    C22 H24 3.4196 . 1_554 no
    C23 H9 3.5093 . . no
    C23 H3 3.3511 . 2_555 no
    C23 H3 3.0672 . 3_556 no
    C23 H4 3.4598 . 2_555 no
    C23 H22 3.4307 . 4_665 no
    C23 H23 3.2230 . 4_664 no
    C23 H23 3.3762 . 4_665 no
    C24 H9 3.0469 . . no
    C24 H4 3.0112 . 2_555 no
    C24 H22 3.5747 . 1_556 no
    C24 H23 3.5162 . 4_665 no
    C25 H9 2.8718 . . no
    C25 H8 3.3007 . . no
    C26 H9 3.1834 . . no
    C26 H8 3.1854 . . no
    C27 H8 2.7997 . . no
    C28 H5 3.1358 . . no
    C28 H8 3.1356 . . no
    C28 H10 3.4384 . 2_545 no
    C28 H11 3.4880 . 2_545 no
    C28 H14 3.49(4) . 2_546 no
    C28 H16 3.5222 . 1_556 no
    H9 C3 3.5205 . 2_555 no
    H9 C4 3.1631 . 2_555 no
    H9 C11 3.3195 . 1_556 no
    H9 C23 3.5093 . . no
    H9 C24 3.0469 . . no
    H9 C25 2.8718 . . no
    H9 C26 3.1834 . . no
    H9 H3 3.2638 . 2_555 no
    H9 H4 2.5924 . 2_555 no
    H9 H11 3.1793 . 1_556 no
    H9 H24 3.1003 . 1_554 no
    H9 H24 3.3943 . . no
    H9 H25 3.1847 . 1_554 no
    H9 H25 3.1227 . . no
    H2 C4 3.4596 . 1_554 no
    H2 C5 3.2771 . 1_554 no
    H2 C19 3.5638 . 3_455 no
    H2 C21 3.3983 . 3_454 no
    H2 C22 2.9636 . 3_454 no
    H2 H5 3.3673 . 1_554 no
    H2 H18 3.5299 . 3_455 no
    H2 H19 3.5041 . 3_454 no
    H2 H19 2.7597 . 3_455 no
    H2 H22 2.6920 . 3_454 no
    H3 C22 3.2555 . 3_454 no
    H3 C23 3.3511 . 2_544 no
    H3 C23 3.0672 . 3_454 no
    H3 H9 3.2638 . 2_544 no
    H3 H10 2.8942 . 2_544 no
    H3 H19 3.4537 . 3_455 no
    H3 H22 3.0919 . 3_454 no
    H3 H22 3.3300 . 3_455 no
    H3 H23 3.0730 . 2_544 no
    H3 H23 2.7371 . 3_454 no
    H3 H24 2.9664 . 2_543 no
    H4 C9 3.2986 . 2_544 no
    H4 C10 3.5951 . 2_544 no
    H4 C10 2.9973 . 2_545 no
    H4 C11 3.2062 . 2_545 no
    H4 C23 3.4598 . 2_544 no
    H4 C24 3.0112 . 2_544 no
    H4 H9 2.5924 . 2_544 no
    H4 H10 3.1783 . 2_544 no
    H4 H10 2.5092 . 2_545 no
    H4 H11 2.9296 . 2_545 no
    H4 H22 3.5088 . 3_455 no
    H4 H23 3.4438 . 2_544 no
    H4 H24 2.6598 . 2_544 no
    H5 C1 3.4934 . 1_556 no
    H5 C2 3.2927 . 1_556 no
    H5 C10 3.2748 . 2_545 no
    H5 C11 3.3429 . 2_545 no
    H5 C28 3.1358 . . no
    H5 H2 3.3673 . 1_556 no
    H5 H10 2.6018 . 2_545 no
    H5 H11 2.7773 . 2_545 no
    H5 H28 3.1172 . 1_554 no
    H5 H28 3.0974 . . no
    H8 N1 3.2851 . 1_556 no
    H8 N2 2.9849 . . no
    H8 C12 3.3388 . 1_556 no
    H8 C25 3.3007 . . no
    H8 C26 3.1854 . . no
    H8 C27 2.7997 . . no
    H8 C28 3.1356 . . no
    H8 H25 3.2573 . 1_554 no
    H8 H25 3.1470 . . no
    H10 C2 3.4960 . 2_555 no
    H10 C3 2.8698 . 2_555 no
    H10 C4 3.1394 . 2_554 no
    H10 C4 3.0398 . 2_555 no
    H10 C5 3.1771 . 2_554 no
    H10 C28 3.4384 . 2_554 no
    H10 H3 2.8942 . 2_555 no
    H10 H4 2.5092 . 2_554 no
    H10 H4 3.1783 . 2_555 no
    H10 H5 2.6018 . 2_554 no
    H10 H28 2.7289 . 2_554 no
    H10 H24 2.9051 . 1_554 no
    H11 C4 3.3544 . 2_554 no
    H11 C5 3.2757 . 2_554 no
    H11 C9 3.3157 . 1_554 no
    H11 C28 3.4880 . 2_554 no
    H11 H9 3.1793 . 1_554 no
    H11 H4 2.9296 . 2_554 no
    H11 H5 2.7773 . 2_554 no
    H11 H28 3.0481 . 2_553 no
    H11 H28 3.3065 . 2_554 no
    H11 H16 3.4742 . 2_554 no
    H14 N1 3.45(5) . 1_554 no
    H14 C12 3.35(4) . 1_554 no
    H14 C16 3.58(5) . 2_554 no
    H14 C17 3.27(4) . 2_554 no
    H14 C17 3.59(4) . 3_454 no
    H14 C18 3.00(5) . 3_454 no
    H14 C19 3.23(4) . 3_454 no
    H14 C28 3.49(4) . 2_553 no
    H14 H28 3.52(6) . 2_553 no
    H14 H16 3.2455 . 2_553 no
    H14 H16 3.1881 . 2_554 no
    H14 H17 2.5465 . 2_554 no
    H14 H18 2.9963 . 3_454 no
    H14 H18 3.3959 . 3_455 no
    H14 H19 3.3732 . 3_454 no
    H28 C4 3.38(4) . 1_556 no
    H28 C5 2.99(5) . 1_556 no
    H28 C6 3.25(4) . 1_556 no
    H28 C10 2.98(4) . 2_545 no
    H28 C11 3.29(5) . 2_545 no
    H28 H5 3.0974 . . no
    H28 H5 3.1172 . 1_556 no
    H28 H10 2.7289 . 2_545 no
    H28 H11 3.3065 . 2_545 no
    H28 H11 3.0481 . 2_546 no
    H28 H14 3.52(6) . 2_546 no
    H28 H16 3.5968 . 1_556 no
    H16 C13 3.3231 . 2_545 no
    H16 C14 3.0406 . 2_545 no
    H16 C18 3.5442 . 4_655 no
    H16 C28 3.5222 . 1_554 no
    H16 H11 3.4742 . 2_545 no
    H16 H14 3.1881 . 2_545 no
    H16 H14 3.2455 . 2_546 no
    H16 H28 3.5968 . 1_554 no
    H16 H17 3.2906 . 4_655 no
    H16 H18 2.9259 . 4_655 no
    H17 C14 2.9997 . 2_545 no
    H17 C16 3.0544 . 4_654 no
    H17 C17 2.8900 . 4_654 no
    H17 C18 3.4039 . 4_654 no
    H17 C18 3.5629 . 4_655 no
    H17 H14 2.5465 . 2_545 no
    H17 H16 3.2906 . 4_654 no
    H17 H17 3.0083 . 4_654 no
    H17 H17 3.0083 . 4_655 no
    H17 H18 2.8958 . 4_655 no
    H18 N1 3.5501 . 3_555 no
    H18 C13 3.0312 . 3_555 no
    H18 C14 3.0295 . 3_555 no
    H18 C15 3.5012 . 1_554 no
    H18 C16 3.3110 . 4_654 no
    H18 C17 3.3116 . 4_654 no
    H18 C20 3.5393 . 1_554 no
    H18 H2 3.5299 . 3_555 no
    H18 H14 3.3959 . 3_555 no
    H18 H14 2.9963 . 3_556 no
    H18 H16 2.9259 . 4_654 no
    H18 H17 2.8958 . 4_654 no
    H19 C1 3.1420 . 3_555 no
    H19 C2 2.7310 . 3_555 no
    H19 C3 3.1708 . 3_555 no
    H19 C21 3.5884 . 1_554 no
    H19 H2 2.7597 . 3_555 no
    H19 H2 3.5041 . 3_556 no
    H19 H3 3.4537 . 3_555 no
    H19 H14 3.3732 . 3_556 no
    H22 C2 3.4204 . 3_556 no
    H22 C3 3.4111 . 3_555 no
    H22 C4 3.5202 . 3_555 no
    H22 C23 3.4307 . 4_664 no
    H22 C24 3.5747 . 1_554 no
    H22 H2 2.6920 . 3_556 no
    H22 H3 3.3300 . 3_555 no
    H22 H3 3.0919 . 3_556 no
    H22 H4 3.5088 . 3_555 no
    H22 H23 2.5871 . 4_664 no
    H22 H24 3.4094 . 1_554 no
    H22 H24 3.4508 . 4_664 no
    H23 C22 3.1033 . 4_665 no
    H23 C23 3.3762 . 4_664 no
    H23 C23 3.2230 . 4_665 no
    H23 C24 3.5162 . 4_664 no
    H23 H3 3.0730 . 2_555 no
    H23 H3 2.7371 . 3_556 no
    H23 H4 3.4438 . 2_555 no
    H23 H22 2.5871 . 4_665 no
    H23 H23 2.8099 . 4_664 no
    H23 H23 2.8099 . 4_665 no
    H23 H24 3.0706 . 4_664 no
    H24 C4 3.5100 . 2_555 no
    H24 C9 3.1951 . 1_556 no
    H24 C10 3.0813 . 1_556 no
    H24 C22 3.4196 . 1_556 no
    H24 H9 3.3943 . . no
    H24 H9 3.1003 . 1_556 no
    H24 H3 2.9664 . 2_556 no
    H24 H4 2.6598 . 2_555 no
    H24 H10 2.9051 . 1_556 no
    H24 H22 3.4094 . 1_556 no
    H24 H22 3.4508 . 4_665 no
    H24 H23 3.0706 . 4_665 no
    H25 C7 3.2424 . 1_556 no
    H25 C8 2.8931 . 1_556 no
    H25 C9 2.8481 . 1_556 no
    H25 C10 3.1788 . 1_556 no
    H25 C11 3.5216 . 1_556 no
    H25 C12 3.5259 . 1_556 no
    H25 C20 3.4451 . 1_556 no
    H25 C21 3.5965 . 1_556 no
    H25 H9 3.1227 . . no
    H25 H9 3.1847 . 1_556 no
    H25 H8 3.1470 . . no
    H25 H8 3.2573 . 1_556 no
loop_
    _geom_angle_atom_site_label_1
    _geom_angle_atom_site_label_2
    _geom_angle_atom_site_label_3
    _geom_angle_site_symmetry_1
    _geom_angle_site_symmetry_2
    _geom_angle_site_symmetry_3
    _geom_angle
    _geom_angle_publ_flag
    C1 N1 C12 . . . 108.6(2) yes
    C1 N1 C13 . . . 125.9(2) yes
    C12 N1 C13 . . . 125.5(2) yes
    C15 N2 C26 . . . 108.3(2) yes
    C15 N2 C27 . . . 125.5(3) yes
    C26 N2 C27 . . . 126.1(3) yes
    N1 C1 C2 . . . 128.2(3) ?
    N1 C1 C6 . . . 108.6(2) ?
    C2 C1 C6 . . . 123.2(3) ?
    C1 C2 C3 . . . 116.5(3) ?
    C2 C3 C4 . . . 121.4(3) ?
    C3 C4 C5 . . . 120.8(3) ?
    C4 C5 C6 . . . 119.1(3) ?
    C1 C6 C5 . . . 118.9(3) ?
    C1 C6 C7 . . . 107.2(2) ?
    C5 C6 C7 . . . 133.8(3) ?
    C6 C7 C8 . . . 133.6(3) ?
    C6 C7 C12 . . . 107.4(2) ?
    C8 C7 C12 . . . 118.9(3) ?
    C7 C8 C9 . . . 118.4(3) ?
    C8 C9 C10 . . . 121.2(3) ?
    C9 C10 C11 . . . 121.6(3) ?
    C10 C11 C12 . . . 116.9(3) ?
    N1 C12 C7 . . . 108.3(2) ?
    N1 C12 C11 . . . 128.6(3) ?
    C7 C12 C11 . . . 123.1(3) ?
    N1 C13 C14 . . . 179.6(3) yes
    N2 C15 C16 . . . 129.0(3) ?
    N2 C15 C20 . . . 108.4(3) ?
    C16 C15 C20 . . . 122.6(3) ?
    C15 C16 C17 . . . 117.2(3) ?
    C16 C17 C18 . . . 121.4(3) ?
    C17 C18 C19 . . . 120.7(3) ?
    C18 C19 C20 . . . 119.1(3) ?
    C15 C20 C19 . . . 119.1(3) ?
    C15 C20 C21 . . . 107.3(3) ?
    C19 C20 C21 . . . 133.5(3) ?
    C20 C21 C22 . . . 133.4(3) ?
    C20 C21 C26 . . . 107.3(2) ?
    C22 C21 C26 . . . 119.3(3) ?
    C21 C22 C23 . . . 118.5(3) ?
    C22 C23 C24 . . . 120.8(3) ?
    C23 C24 C25 . . . 121.6(3) ?
    C24 C25 C26 . . . 116.5(3) ?
    N2 C26 C21 . . . 108.7(3) ?
    N2 C26 C25 . . . 128.1(3) ?
    C21 C26 C25 . . . 123.3(3) ?
    N2 C27 C28 . . . 179.1(3) yes
    C1 C2 H2 . . . 121.731 no
    C3 C2 H2 . . . 121.729 no
    C2 C3 H3 . . . 119.295 no
    C4 C3 H3 . . . 119.293 no
    C3 C4 H4 . . . 119.580 no
    C5 C4 H4 . . . 119.601 no
    C4 C5 H5 . . . 120.456 no
    C6 C5 H5 . . . 120.447 no
    C7 C8 H8 . . . 120.803 no
    C9 C8 H8 . . . 120.815 no
    C8 C9 H9 . . . 119.414 no
    C10 C9 H9 . . . 119.413 no
    C9 C10 H10 . . . 119.203 no
    C11 C10 H10 . . . 119.200 no
    C10 C11 H11 . . . 121.583 no
    C12 C11 H11 . . . 121.565 no
    C13 C14 H14 . . . 176(3) no
    C15 C16 H16 . . . 121.418 no
    C17 C16 H16 . . . 121.430 no
    C16 C17 H17 . . . 119.309 no
    C18 C17 H17 . . . 119.324 no
    C17 C18 H18 . . . 119.660 no
    C19 C18 H18 . . . 119.666 no
    C18 C19 H19 . . . 120.470 no
    C20 C19 H19 . . . 120.473 no
    C21 C22 H22 . . . 120.769 no
    C23 C22 H22 . . . 120.768 no
    C22 C23 H23 . . . 119.593 no
    C24 C23 H23 . . . 119.592 no
    C23 C24 H24 . . . 119.181 no
    C25 C24 H24 . . . 119.175 no
    C24 C25 H25 . . . 121.764 no
    C26 C25 H25 . . . 121.763 no
    C27 C28 H28 . . . 176(3) no
loop_
    _geom_torsion_atom_site_label_1
    _geom_torsion_atom_site_label_2
    _geom_torsion_atom_site_label_3
    _geom_torsion_atom_site_label_4
    _geom_torsion_site_symmetry_1
    _geom_torsion_site_symmetry_2
    _geom_torsion_site_symmetry_3
    _geom_torsion_site_symmetry_4
    _geom_torsion
    _geom_torsion_publ_flag
    C1 N1 C12 C7 . . . . 1.2(3) no
    C1 N1 C12 C11 . . . . -177.5(2) no
    C12 N1 C1 C2 . . . . 178.0(2) no
    C12 N1 C1 C6 . . . . -0.8(3) no
    C13 N1 C1 C2 . . . . 0.9(4) no
    C13 N1 C1 C6 . . . . -177.9(3) no
    C13 N1 C12 C7 . . . . 178.4(2) no
    C13 N1 C12 C11 . . . . -0.3(4) no
    C15 N2 C26 C21 . . . . 0.7(3) no
    C15 N2 C26 C25 . . . . -179.2(3) no
    C26 N2 C15 C16 . . . . -179.9(3) no
    C26 N2 C15 C20 . . . . -0.3(3) no
    C27 N2 C15 C16 . . . . -1.0(4) no
    C27 N2 C15 C20 . . . . 178.6(3) no
    C27 N2 C26 C21 . . . . -178.2(3) no
    C27 N2 C26 C25 . . . . 1.9(4) no
    N1 C1 C2 C3 . . . . -177.9(3) no
    N1 C1 C6 C5 . . . . 178.46(19) no
    N1 C1 C6 C7 . . . . 0.0(3) no
    C2 C1 C6 C5 . . . . -0.4(4) no
    C2 C1 C6 C7 . . . . -178.8(3) no
    C6 C1 C2 C3 . . . . 0.7(4) no
    C1 C2 C3 C4 . . . . -0.3(4) no
    C2 C3 C4 C5 . . . . -0.5(4) no
    C3 C4 C5 C6 . . . . 0.8(4) no
    C4 C5 C6 C1 . . . . -0.4(4) no
    C4 C5 C6 C7 . . . . 177.5(3) no
    C1 C6 C7 C8 . . . . 176.5(3) no
    C1 C6 C7 C12 . . . . 0.7(3) no
    C5 C6 C7 C8 . . . . -1.6(5) no
    C5 C6 C7 C12 . . . . -177.4(3) no
    C6 C7 C8 C9 . . . . -175.9(3) no
    C6 C7 C12 N1 . . . . -1.2(3) no
    C6 C7 C12 C11 . . . . 177.6(2) no
    C8 C7 C12 N1 . . . . -177.7(2) no
    C8 C7 C12 C11 . . . . 1.1(4) no
    C12 C7 C8 C9 . . . . -0.5(4) no
    C7 C8 C9 C10 . . . . 0.1(4) no
    C8 C9 C10 C11 . . . . -0.3(4) no
    C9 C10 C11 C12 . . . . 0.9(4) no
    C10 C11 C12 N1 . . . . 177.3(3) no
    C10 C11 C12 C7 . . . . -1.3(4) no
    N2 C15 C16 C17 . . . . -180.0(3) no
    N2 C15 C20 C19 . . . . -179.73(19) no
    N2 C15 C20 C21 . . . . -0.2(3) no
    C16 C15 C20 C19 . . . . -0.2(4) no
    C16 C15 C20 C21 . . . . 179.4(3) no
    C20 C15 C16 C17 . . . . 0.6(4) no
    C15 C16 C17 C18 . . . . -0.9(4) no
    C16 C17 C18 C19 . . . . 0.8(4) no
    C17 C18 C19 C20 . . . . -0.4(4) no
    C18 C19 C20 C15 . . . . 0.1(4) no
    C18 C19 C20 C21 . . . . -179.4(3) no
    C15 C20 C21 C22 . . . . -178.8(3) no
    C15 C20 C21 C26 . . . . 0.6(3) no
    C19 C20 C21 C22 . . . . 0.7(5) no
    C19 C20 C21 C26 . . . . -179.9(3) no
    C20 C21 C22 C23 . . . . -179.6(3) no
    C20 C21 C26 N2 . . . . -0.8(3) no
    C20 C21 C26 C25 . . . . 179.1(2) no
    C22 C21 C26 N2 . . . . 178.7(3) no
    C22 C21 C26 C25 . . . . -1.4(4) no
    C26 C21 C22 C23 . . . . 1.1(4) no
    C21 C22 C23 C24 . . . .  0.0(4) no
    C22 C23 C24 C25 . . . . -0.9(5) no
    C23 C24 C25 C26 . . . . 0.7(4) no
    C24 C25 C26 N2 . . . . -179.6(3) no
    C24 C25 C26 C21 . . . . 0.5(4) no
