# Supplementary material for: 9-Ethynyl-9H-carbazole
Source: Acta Crystallogr Sect E Struct Rep Online. 2012 Feb 24;68(Pt 3):o828. doi: 10.1107/S1600536812007143 (PMC3297888; doi:10.1107/S1600536812007143)
Supplement: Supplementary file 2 [file e-68-0o828-Isup2.hkl]

# 
# h,k,l, Fc-squared, Fo-squared, sigma(Fo-squared) and status flag 
# 
data_I
_shelx_title ' 20120127_Cz_pNO2' 
_shelx_refln_list_code          4 
_shelx_F_calc_maximum      167.97 
_exptl_crystal_F_000       800.00 
_reflns_d_resolution_high  0.7697 
 
loop_ 
 _symmetry_equiv_pos_as_xyz 
 'x, y, z' 
 '-x+1/2, y+1/2, z+1/2' 
 'x+1/2, -y+1/2, z' 
 '-x, -y, z+1/2' 
 
_cell_length_a    23.6417 
_cell_length_b    16.1713 
_cell_length_c     5.1523 
_cell_angle_alpha  90.000 
_cell_angle_beta   90.000 
_cell_angle_gamma  90.000 
 
_shelx_F_squared_multiplier     1.000 
 
loop_ 
 _refln_index_h 
 _refln_index_k 
 _refln_index_l 
 _refln_F_squared_calc 
 _refln_F_squared_meas 
 _refln_F_squared_sigma 
 _refln_observed_status 
   2   0   0       10.71       11.34      3.70 o 
   4   0   0     1283.14     1075.59     35.31 o 
   6   0   0     1667.33     1626.01     53.13 o 
   8   0   0      130.53      115.90      4.64 o 
  10   0   0     1467.24     1295.60     38.65 o 
  12   0   0        1.26        0.61      0.93 o 
  14   0   0       30.79       34.87      3.66 o 
  16   0   0      126.89      152.56      9.41 o 
  18   0   0      473.18      460.71     28.73 o 
  20   0   0      257.51      272.38     12.38 o 
  22   0   0      356.91      389.46     13.50 o 
  24   0   0        6.70        9.88      6.70 o 
  26   0   0       13.12        8.48      7.57 o 
  28   0   0       30.78       28.58     16.63 o 
  30   0   0       44.99       35.94     15.84 o 
   1   1   0      103.94       85.99      4.56 o 
   2   1   0      243.64      215.59      4.82 o 
   3   1   0      901.15      691.53     13.89 o 
   5   1   0      281.58      269.28      5.01 o 
   6   1   0     2197.71     2026.05     46.41 o 
   7   1   0      476.08      451.30     24.89 o 
   8   1   0     1127.43      929.77     27.41 o 
   9   1   0      625.94      589.25     15.29 o 
  10   1   0      368.68      350.30      9.20 o 
  11   1   0       71.65       73.30      2.80 o 
  12   1   0      214.46      214.20      4.54 o 
  13   1   0      366.54      372.18     12.31 o 
  14   1   0      207.63      198.48      7.69 o 
  15   1   0      109.96      115.92      5.22 o 
  16   1   0      292.19      308.56      7.43 o 
  17   1   0      369.33      367.17     10.50 o 
  18   1   0      546.41      573.36     20.49 o 
  19   1   0      248.27      223.05     13.68 o 
  20   1   0      137.38      137.93      4.12 o 
  21   1   0       92.85       88.71      2.94 o 
  22   1   0       26.68       19.92      5.79 o 
  23   1   0       15.11       23.53      8.90 o 
  24   1   0       10.21        7.81      4.13 o 
  25   1   0      256.56      299.92     11.23 o 
  26   1   0     1224.81     1603.16     15.07 o 
  27   1   0       23.34       22.01      5.63 o 
  28   1   0       17.04        1.86      5.33 o 
  29   1   0       39.38       31.19     11.87 o 
  30   1   0        6.89        3.38      6.45 o 
   1   2   0     1412.35     1229.45     29.24 o 
   2   2   0        9.34       12.86      1.93 o 
   3   2   0     5381.52     4766.67    106.71 o 
   4   2   0       58.48       38.06      3.09 o 
   5   2   0     5007.42     4864.84    133.23 o 
   6   2   0       79.70       64.84      2.10 o 
   7   2   0        9.93       14.10      2.58 o 
   8   2   0        0.01        0.98      0.99 o 
   9   2   0      851.67      805.91     16.57 o 
  10   2   0      790.70      762.55     17.84 o 
  11   2   0      200.27      197.13      6.55 o 
  12   2   0       56.84       49.03     15.37 o 
  13   2   0      724.58      701.23     24.59 o 
  14   2   0       97.48       98.20      2.22 o 
  15   2   0      620.83      610.91     18.22 o 
  16   2   0      134.08      126.89      8.22 o 
  17   2   0        0.00        1.47      1.01 o 
  18   2   0       24.20       18.30      2.23 o 
  19   2   0      100.40       88.89      4.49 o 
  20   2   0       16.69       14.42      2.05 o 
  21   2   0       10.89        9.03      2.25 o 
  22   2   0       41.99       51.48      6.30 o 
  23   2   0      117.55      118.30     21.96 o 
  24   2   0        6.39        3.99      6.87 o 
  25   2   0      232.16      246.58     14.53 o 
  26   2   0        7.89        9.74      5.41 o 
  27   2   0       45.09       52.17     14.29 o 
  28   2   0       21.88       20.03      5.44 o 
  29   2   0      246.64      296.45     12.06 o 
  30   2   0       37.97       34.75      8.47 o 
   1   3   0      376.85      368.20      9.87 o 
   2   3   0       91.00       84.36      3.15 o 
   3   3   0       61.26       59.05      2.86 o 
   4   3   0      568.47      560.84     10.42 o 
   5   3   0      581.04      561.69     10.33 o 
   6   3   0     8813.42     8096.64    200.43 o 
   7   3   0      720.75      689.12     15.72 o 
   8   3   0        8.35        5.89      1.33 o 
   9   3   0      713.29      685.38     13.29 o 
  10   3   0     1486.99     1473.81     37.30 o 
  11   3   0       20.07       17.01      2.30 o 
  12   3   0      171.77      186.25     11.09 o 
  13   3   0     1374.96     1447.77     36.21 o 
  14   3   0       79.66       75.14      3.70 o 
  15   3   0      131.77      125.99      5.02 o 
  16   3   0      147.82      137.51      5.58 o 
  17   3   0      110.43      116.28      4.89 o 
  18   3   0      191.85      183.64      7.03 o 
  19   3   0        1.50        0.42      0.64 o 
  20   3   0       14.58       13.69      2.91 o 
  21   3   0       46.02       40.47      5.16 o 
  22   3   0        0.27       -1.88      2.25 o 
  23   3   0       44.03       37.48      4.73 o 
  24   3   0       13.22       15.43      7.20 o 
  25   3   0      566.36      686.71     16.41 o 
  26   3   0       14.24       16.84      5.22 o 
  27   3   0       41.14       29.30     10.21 o 
  28   3   0      129.86      148.35     11.80 o 
  29   3   0        3.60        3.86      6.18 o 
  30   3   0      112.24      121.34     25.77 o 
   0   4   0    19368.11    17944.15   1327.52 o 
   1   4   0        5.35        3.41      1.60 o 
   2   4   0       17.82       20.72      3.08 o 
   3   4   0       36.05       29.79      4.38 o 
   4   4   0     1308.99     1192.12     25.70 o 
   5   4   0       81.46       67.90      3.01 o 
   6   4   0     1464.14     1372.18     26.40 o 
   7   4   0     1059.36      920.96     18.70 o 
   8   4   0      140.44      123.99      3.24 o 
   9   4   0       53.20       57.76      2.58 o 
  10   4   0       80.81       62.91      3.31 o 
  11   4   0      307.41      313.59      8.03 o 
  12   4   0        2.35        2.06      0.89 o 
  13   4   0      589.40      572.55     16.22 o 
  14   4   0      872.58      903.96     26.48 o 
  15   4   0      123.95      130.13      5.56 o 
  16   4   0      823.15      848.53     26.82 o 
  17   4   0      273.75      274.28     12.41 o 
  18   4   0        0.02        0.82      0.92 o 
  19   4   0      359.26      332.55     12.86 o 
  20   4   0        8.44        4.01      1.63 o 
  21   4   0      166.58      167.39     10.07 o 
  22   4   0        0.15       -2.69      2.69 o 
  23   4   0      223.74      223.75     16.90 o 
  24   4   0      226.91      263.83     19.62 o 
  25   4   0       83.99       97.45     22.98 o 
  26   4   0      101.68      125.42      8.04 o 
  27   4   0       82.85       61.29     18.20 o 
  28   4   0        0.15       -6.82      7.48 o 
  29   4   0      180.47      235.09     31.40 o 
  30   4   0       25.88       23.23     10.77 o 
   1   5   0      117.64      116.15      4.08 o 
   2   5   0      150.61      151.32      3.27 o 
   3   5   0      716.62      682.40     16.54 o 
   4   5   0       66.48       74.43      3.37 o 
   5   5   0      268.98      284.07      9.25 o 
   6   5   0     2539.73     2273.09     55.56 o 
   7   5   0      116.37      106.26      2.93 o 
   8   5   0        9.52        8.24      1.76 o 
   9   5   0       24.47       17.52      2.93 o 
  10   5   0     1120.02     1235.70     51.21 o 
  11   5   0      744.40      734.64     18.78 o 
  12   5   0      164.31      150.63      8.05 o 
  13   5   0       32.46       26.12      3.24 o 
  14   5   0        1.21        1.15      0.87 o 
  15   5   0      274.60      251.24     10.70 o 
  16   5   0      153.77      143.70      8.75 o 
  17   5   0        5.34        3.83      1.44 o 
  18   5   0        0.77        0.75      0.81 o 
  19   5   0        8.54        8.87      1.71 o 
  20   5   0       33.56       25.94      7.37 o 
  21   5   0       11.74        9.19      3.93 o 
  22   5   0      577.38      638.67     26.70 o 
  23   5   0      330.64      338.98     18.79 o 
  24   5   0       19.97       20.66      7.90 o 
  25   5   0        0.00        3.16      9.71 o 
  26   5   0       29.50       23.17      8.49 o 
  27   5   0       20.99       16.85      8.00 o 
  28   5   0      115.69      128.37     14.27 o 
  29   5   0        7.18        4.32      4.27 o 
   0   6   0     1144.07     1176.46     41.06 o 
   1   6   0      836.49      824.76     23.01 o 
   2   6   0      445.38      431.17     16.21 o 
   3   6   0     1773.67     1850.65     38.34 o 
   4   6   0      252.45      230.25      5.33 o 
   5   6   0      442.23      464.38     14.18 o 
   6   6   0        0.16       -0.43      1.19 o 
   7   6   0      154.44      169.47      5.35 o 
   8   6   0      368.40      375.30     12.78 o 
   9   6   0       17.26       17.39      3.22 o 
  10   6   0      874.39      855.70     26.38 o 
  11   6   0      297.23      339.62     11.97 o 
  12   6   0       35.06       28.72      3.57 o 
  13   6   0        6.75        4.24      1.50 o 
  14   6   0       76.50       81.09      3.73 o 
  15   6   0      353.11      369.81     12.38 o 
  16   6   0        2.77        3.68      1.54 o 
  17   6   0        2.62        2.15      1.69 o 
  18   6   0      537.64      537.80     28.90 o 
  19   6   0        1.63        1.43      1.12 o 
  20   6   0      186.20      192.59      8.65 o 
  21   6   0      110.33      117.58     11.52 o 
  22   6   0      480.52      500.01     29.55 o 
  23   6   0        3.50        3.72      2.06 o 
  24   6   0      502.21      529.10     36.67 o 
  25   6   0        7.17       13.29      5.81 o 
  26   6   0       59.05       63.59     14.09 o 
  27   6   0       25.92       28.86      9.38 o 
  28   6   0        5.29        5.34      5.74 o 
  29   6   0      143.94      180.85     15.28 o 
   1   7   0      327.53      323.14      8.04 o 
   2   7   0      471.05      470.63      8.87 o 
   3   7   0     2938.68     3031.68     73.52 o 
   4   7   0       88.49       73.80      3.68 o 
   5   7   0       22.66       15.27      2.68 o 
   6   7   0     1379.53     1495.24     34.36 o 
   7   7   0       28.17       31.76      4.17 o 
   8   7   0       71.55       65.93      5.05 o 
   9   7   0      478.35      500.13     16.03 o 
  10   7   0     1502.71     1471.48     47.91 o 
  11   7   0      645.72      646.09     26.57 o 
  12   7   0       89.15       83.59      4.65 o 
  13   7   0      302.82      313.04     12.16 o 
  14   7   0       92.06       83.23      6.30 o 
  15   7   0        0.11       -0.68      1.23 o 
  16   7   0      226.29      216.21     10.03 o 
  17   7   0      373.20      386.76     12.31 o 
  18   7   0      882.64      893.60     38.74 o 
  19   7   0      326.00      311.13     13.84 o 
  20   7   0      491.51      533.66     33.34 o 
  21   7   0       82.83       72.16      6.37 o 
  22   7   0        2.10        0.16      1.88 o 
  23   7   0      156.45      151.47     11.16 o 
  24   7   0       33.64       38.96      8.13 o 
  25   7   0        0.45        7.66      7.38 o 
  26   7   0        0.38        0.99      4.90 o 
  27   7   0      194.75      263.71     17.83 o 
  28   7   0       71.42       67.51     19.95 o 
   0   8   0      577.61      531.22     46.59 o 
   1   8   0       20.54       21.03      2.78 o 
   2   8   0        1.20        1.13      1.28 o 
   3   8   0      581.31      612.52     12.68 o 
   4   8   0      116.56      119.68      7.01 o 
   5   8   0      975.97     1001.33     28.71 o 
   6   8   0     2188.32     2391.98     89.72 o 
   7   8   0      166.88      178.08      7.80 o 
   8   8   0      319.65      354.75      7.32 o 
   9   8   0       53.34       44.65      6.00 o 
  10   8   0        5.98        4.46      2.12 o 
  11   8   0       94.76       93.30      4.71 o 
  12   8   0       99.90       92.08      6.68 o 
  13   8   0       54.01       52.30      5.34 o 
  14   8   0      848.85      852.47     34.08 o 
  15   8   0       92.04      102.10      4.96 o 
  16   8   0      268.38      245.53      9.63 o 
  17   8   0      524.62      534.56     19.97 o 
  18   8   0        5.04        2.40      2.37 o 
  19   8   0      273.31      262.48     17.43 o 
  20   8   0       10.31        4.67      2.45 o 
  21   8   0       55.48       67.34     14.12 o 
  22   8   0        0.03        3.24      3.42 o 
  23   8   0        4.74        7.83      4.84 o 
  24   8   0       31.84       23.61      8.18 o 
  25   8   0        9.89        5.44      7.35 o 
  26   8   0      247.88      276.24     16.41 o 
  27   8   0        3.49        9.38      3.78 o 
  28   8   0      188.39      261.07     10.00 o 
   1   9   0      662.75      770.26     22.18 o 
   2   9   0      198.90      221.13      3.74 o 
   3   9   0      286.93      334.01     16.60 o 
   4   9   0       99.18      102.76      3.98 o 
   5   9   0       56.92       60.08      8.98 o 
   6   9   0     1165.46     1220.62     28.72 o 
   7   9   0      591.42      572.91     18.88 o 
   8   9   0      143.41      129.80      9.07 o 
   9   9   0      726.00      855.39     27.74 o 
  10   9   0       39.00       51.13      6.50 o 
  11   9   0       54.99       60.74      5.57 o 
  12   9   0       89.79       84.42      7.18 o 
  13   9   0        1.50        1.08      2.32 o 
  14   9   0       93.50       80.99      5.83 o 
  15   9   0       24.78       21.41      3.80 o 
  16   9   0       98.47      104.82      7.63 o 
  17   9   0       40.76       39.96      5.73 o 
  18   9   0      548.96      605.08     23.57 o 
  19   9   0        3.16        2.97      1.68 o 
  20   9   0       25.30       37.46      6.43 o 
  21   9   0       26.82       20.30      5.00 o 
  22   9   0       53.75       61.36     11.90 o 
  23   9   0       17.16       19.49      4.35 o 
  24   9   0       54.41       56.30      9.75 o 
  25   9   0      148.90      169.81     27.92 o 
  26   9   0      324.28      400.96     15.72 o 
  27   9   0       44.59       43.46     13.88 o 
   0  10   0      863.81      902.03     32.84 o 
   1  10   0      146.37      179.61      6.09 o 
   2  10   0      198.67      221.45     11.17 o 
   3  10   0     1344.86     1474.95     34.73 o 
   4  10   0      118.17      115.81     10.48 o 
   5  10   0      194.65      206.27     11.99 o 
   6  10   0       10.17        6.72      2.50 o 
   7  10   0       82.44       90.51      9.95 o 
   8  10   0      205.42      223.87      9.09 o 
   9  10   0       56.93       53.37      6.75 o 
  10  10   0      118.87      129.50      6.15 o 
  11  10   0      164.57      185.41      7.86 o 
  12  10   0       81.14       77.41     10.05 o 
  13  10   0       64.58       74.07     10.48 o 
  14  10   0      549.70      597.57     25.55 o 
  15  10   0      391.18      407.92     17.07 o 
  16  10   0      167.34      189.38      8.96 o 
  17  10   0       51.76       51.19      5.44 o 
  18  10   0       35.20       28.23      4.64 o 
  19  10   0       26.13       28.13      9.00 o 
  20  10   0      101.09      113.44     13.75 o 
  21  10   0       13.28       12.81      4.61 o 
  22  10   0        2.69        2.88      4.04 o 
  23  10   0        2.47        0.62      3.42 o 
  24  10   0        0.30        2.38      3.26 o 
  25  10   0        7.01        6.09      5.15 o 
  26  10   0        8.41        8.59      4.62 o 
  27  10   0      195.41      271.21     10.41 o 
   1  11   0        1.25       -0.73      2.42 o 
   2  11   0       23.90       30.60      4.82 o 
   3  11   0        5.59        4.32      2.36 o 
   4  11   0      710.94      716.97     26.99 o 
   5  11   0      146.67      150.08     10.77 o 
   6  11   0      198.27      218.38     12.60 o 
   7  11   0      590.13      656.27     31.52 o 
   8  11   0       11.69       13.37      3.77 o 
   9  11   0       12.98        7.54      2.88 o 
  10  11   0      345.72      371.51     20.81 o 
  11  11   0      999.25     1022.22     47.01 o 
  12  11   0      110.39      118.76      8.92 o 
  13  11   0      159.99      154.37     11.61 o 
  14  11   0        7.26        4.56      2.45 o 
  15  11   0      173.95      182.54     10.16 o 
  16  11   0      155.47      156.61      7.58 o 
  17  11   0       22.72       28.23      4.30 o 
  18  11   0      208.21      212.69     13.60 o 
  19  11   0        0.01        1.10      4.95 o 
  20  11   0       50.94       39.01      8.92 o 
  21  11   0        6.25        8.90      3.91 o 
  22  11   0        5.78        6.53      2.23 o 
  23  11   0       75.99      100.21     11.11 o 
  24  11   0        0.35        2.88      1.70 o 
  25  11   0       11.70       11.46      6.29 o 
  26  11   0       39.59       19.91      6.41 o 
   0  12   0      120.51      136.88     17.60 o 
   1  12   0       49.63       48.50      6.46 o 
   2  12   0        0.02        1.30      2.57 o 
   3  12   0        1.25        0.80      2.95 o 
   4  12   0      920.36      942.18     35.48 o 
   5  12   0        0.23        3.94      2.22 o 
   6  12   0      213.39      209.18      7.84 o 
   7  12   0      847.79      901.63     53.52 o 
   8  12   0      394.38      427.97     18.76 o 
   9  12   0      201.95      193.69      9.67 o 
  10  12   0      370.22      380.91     19.62 o 
  11  12   0       23.42       22.41      5.09 o 
  12  12   0      162.95      152.27      8.97 o 
  13  12   0       35.12       23.20      4.01 o 
  14  12   0        6.39        3.00      2.19 o 
  15  12   0        1.31        3.12      1.80 o 
  16  12   0        1.10        5.88      1.90 o 
  17  12   0       99.03      112.53     10.49 o 
  18  12   0       16.00       17.15      3.70 o 
  19  12   0        4.95        5.92      2.83 o 
  20  12   0       41.20       45.24     11.59 o 
  21  12   0        3.56       -0.40      4.57 o 
  22  12   0       12.45        8.00      3.09 o 
  23  12   0        1.12        1.53      4.09 o 
  24  12   0        1.61        4.46      4.14 o 
  25  12   0       50.00       54.64     20.14 o 
   1  13   0        1.84        1.15      2.65 o 
   2  13   0        6.18        0.29      3.51 o 
   3  13   0        4.35        5.18      2.49 o 
   4  13   0        3.31        3.28      2.09 o 
   5  13   0      181.63      184.98      7.51 o 
   6  13   0       61.70       58.95      8.25 o 
   7  13   0      131.55      119.78     11.59 o 
   8  13   0     1024.31     1067.58     47.70 o 
   9  13   0       71.67       65.46     10.12 o 
  10  13   0      122.06      137.51     11.64 o 
  11  13   0      905.74     1007.86     37.25 o 
  12  13   0       18.62        8.77      3.01 o 
  13  13   0       57.55       54.18      7.64 o 
  14  13   0       19.70       15.31      3.77 o 
  15  13   0      119.97      118.12      6.64 o 
  16  13   0       19.44       11.68      3.49 o 
  17  13   0        4.89        2.40      2.47 o 
  18  13   0        0.00        3.55      5.28 o 
  19  13   0        6.41        5.23      4.44 o 
  20  13   0        0.61        7.66      2.88 o 
  21  13   0      122.39      148.37     13.43 o 
  22  13   0      427.97      524.88     26.86 o 
  23  13   0       15.64        7.26      4.25 o 
  24  13   0       21.60       30.24      6.54 o 
   0  14   0      150.86      160.33     23.77 o 
   1  14   0      296.00      321.35     11.95 o 
   2  14   0       94.29      104.23      6.33 o 
   3  14   0      166.62      191.80     10.56 o 
   4  14   0     1832.04     1967.65     39.01 o 
   5  14   0        4.14        5.47      2.14 o 
   6  14   0       24.92       20.30      3.42 o 
   7  14   0      207.30      175.98     17.09 o 
   8  14   0       47.19       34.99      6.52 o 
   9  14   0       14.40       11.26      4.80 o 
  10  14   0      411.43      473.01     14.50 o 
  11  14   0       45.48       60.99      8.18 o 
  12  14   0        3.22        2.46      2.63 o 
  13  14   0        4.83        2.36      2.72 o 
  14  14   0       63.26       87.45     10.61 o 
  15  14   0      180.57      184.21      9.97 o 
  16  14   0      185.65      216.79     13.11 o 
  17  14   0        2.24        7.49      2.80 o 
  18  14   0      274.51      335.13     20.22 o 
  19  14   0      128.37      118.95     23.14 o 
  20  14   0       70.24       80.84     16.80 o 
  21  14   0      351.62      499.18     19.79 o 
  22  14   0      170.32      223.60     21.01 o 
   1  15   0      212.33      238.72     11.72 o 
   2  15   0        0.18        0.57      2.56 o 
   3  15   0       13.94        5.39      2.48 o 
   4  15   0      838.26      967.74     38.13 o 
   5  15   0        6.79        5.43      2.32 o 
   6  15   0       65.37       66.29      6.47 o 
   7  15   0        1.86       -0.69      3.93 o 
   8  15   0     1406.16     1650.47     71.01 o 
   9  15   0        5.93       11.20      2.74 o 
  10  15   0        2.27        3.88      3.14 o 
  11  15   0       11.68        5.61      2.62 o 
  12  15   0        3.10        0.02      4.20 o 
  13  15   0      212.11      235.70     19.18 o 
  14  15   0       19.10       10.94      2.74 o 
  15  15   0       72.09       70.26      8.45 o 
  16  15   0        0.41        1.44      1.61 o 
  17  15   0       36.66       37.04      8.17 o 
  18  15   0      459.34      608.26     32.09 o 
  19  15   0        0.03        3.53      3.28 o 
  20  15   0        2.75        4.92      2.51 o 
  21  15   0        1.96        5.35      3.65 o 
   0  16   0        7.40        4.74      4.20 o 
   1  16   0        1.60        3.22      2.22 o 
   2  16   0       11.84       10.12      3.27 o 
   3  16   0       99.90       94.27      9.10 o 
   4  16   0        2.89        2.20      2.19 o 
   5  16   0        8.41        8.73      2.20 o 
   6  16   0        1.50       -3.52      3.62 o 
   7  16   0        0.00        1.02      2.47 o 
   8  16   0      166.07      204.37     20.91 o 
   9  16   0      795.21      963.13     34.23 o 
  10  16   0      225.12      272.64     14.97 o 
  11  16   0        4.89        4.61      2.78 o 
  12  16   0       53.86       43.94      9.18 o 
  13  16   0      168.87      194.06      9.15 o 
  14  16   0      129.70      204.67     23.15 o 
  15  16   0       16.39        7.92      3.09 o 
  16  16   0        3.40        3.03      3.04 o 
  17  16   0       40.91       33.67      7.27 o 
  18  16   0       98.96      121.70     14.17 o 
  19  16   0       86.14       78.31      6.48 o 
   1  17   0       40.00       34.69      8.24 o 
   2  17   0        7.21        7.86      3.48 o 
   3  17   0       88.92      101.80     14.18 o 
   4  17   0        4.90        3.75      2.84 o 
   5  17   0      117.80      118.27     10.86 o 
   6  17   0       59.81       51.98      9.15 o 
   7  17   0       84.23       59.97     12.41 o 
   8  17   0       93.42       94.63      9.42 o 
   9  17   0      110.64      116.93     13.61 o 
  10  17   0      136.29      136.62     10.65 o 
  11  17   0       66.45       81.40     10.08 o 
  12  17   0        4.73        9.94      3.28 o 
  13  17   0      295.55      360.04     24.36 o 
  14  17   0        1.90        3.15      2.38 o 
  15  17   0       27.26       22.10      6.56 o 
  16  17   0        8.90        8.69      3.75 o 
  17  17   0        1.15        3.71      3.19 o 
  18  17   0       28.21       19.60      6.76 o 
   0  18   0       29.81       16.58      5.78 o 
   1  18   0        3.75        5.03      3.46 o 
   2  18   0        8.28        8.20      3.29 o 
   3  18   0        0.01        2.91      2.80 o 
   4  18   0        0.03       -0.13      2.47 o 
   5  18   0        5.68        6.19      2.04 o 
   6  18   0       41.00       26.52      7.65 o 
   7  18   0        3.82        0.30      2.67 o 
   8  18   0      103.91      132.38     17.54 o 
   9  18   0       59.79       36.43      8.42 o 
  10  18   0       49.69       44.33      8.79 o 
  11  18   0       23.10       19.33      5.29 o 
  12  18   0      127.86      126.57     12.69 o 
  13  18   0        8.83        7.64      2.96 o 
  14  18   0       30.94       32.68      6.48 o 
  15  18   0        1.82       -1.06      3.70 o 
   1  19   0       17.12       14.88      3.63 o 
   2  19   0       28.41       23.53      5.59 o 
   3  19   0        5.02        3.20      3.41 o 
   4  19   0        7.50        7.93      2.88 o 
   5  19   0        0.75        3.95      3.21 o 
   6  19   0       29.81       24.49      5.89 o 
   7  19   0       42.59       49.79     10.14 o 
   8  19   0       33.51       35.89      7.17 o 
   9  19   0        8.38       10.59      2.91 o 
  10  19   0        0.30        4.69      2.85 o 
  11  19   0       19.12       19.61      5.72 o 
  12  19   0        7.19        5.80      2.59 o 
  13  19   0       41.19       29.68      8.93 o 
   0  20   0        7.25        6.70      5.42 o 
   1  20   0       13.26       18.65      4.56 o 
   2  20   0       68.16       76.79     13.68 o 
   3  20   0        6.65        2.85      2.47 o 
   4  20   0        9.61        6.78      2.45 o 
   5  20   0       16.62       11.46      3.53 o 
   6  20   0        0.17        1.80      2.01 o 
   7  20   0       29.22       25.10      5.44 o 
   8  20   0        1.10        2.67      3.47 o 
   9  20   0        0.39        2.37      3.72 o 
   1  21   0       24.04       28.77     13.48 o 
   2   0   1     6715.91     6309.76    117.68 o 
   4   0   1      509.61      443.55      7.60 o 
   6   0   1     4842.77     4661.02     96.29 o 
   8   0   1       37.79       34.65      3.10 o 
  10   0   1      702.03      725.66     18.90 o 
  12   0   1      619.78      575.23     21.77 o 
  14   0   1     1075.56     1156.43     44.13 o 
  16   0   1      142.35      136.98      9.68 o 
  18   0   1      485.87      521.16     22.51 o 
  20   0   1      481.60      521.41     12.85 o 
  22   0   1      723.48      792.04     29.62 o 
  24   0   1       17.62       11.75     11.52 o 
  26   0   1      201.88      223.30     14.46 o 
  28   0   1       14.09       14.16      5.78 o 
  30   0   1      109.53      108.69     24.01 o 
   0   1   1     1092.33      995.87     21.84 o 
   1   1   1       26.17       23.82      2.04 o 
   2   1   1     4071.32     3893.97     55.83 o 
   3   1   1     3992.62     3674.09     51.18 o 
   4   1   1    14925.75    14074.12    193.73 o 
   5   1   1     5067.43     4794.55     70.51 o 
   6   1   1      316.82      295.82      4.12 o 
   7   1   1     2600.13     2406.62     32.71 o 
   8   1   1      224.10      193.61      3.26 o 
   9   1   1      843.12      817.17     12.63 o 
  10   1   1       78.35       67.86      2.74 o 
  11   1   1     1527.74     1471.91     24.46 o 
  12   1   1      866.37      944.84     21.75 o 
  13   1   1      380.89      360.76      9.10 o 
  14   1   1      578.05      547.53     12.28 o 
  15   1   1      154.77      135.36      3.88 o 
  16   1   1      203.66      200.00      6.39 o 
  17   1   1        4.58        3.67      0.72 o 
  18   1   1      136.04      131.85      7.05 o 
  19   1   1       15.26       11.88      1.76 o 
  20   1   1       44.92       47.17      4.36 o 
  21   1   1       78.63       77.42      6.86 o 
  22   1   1      354.15      385.07      9.16 o 
  23   1   1      195.40      208.29      4.77 o 
  24   1   1       74.16       64.04      8.87 o 
  25   1   1      187.12      202.62     10.77 o 
  26   1   1       17.99       16.53      3.54 o 
  27   1   1       99.11      107.64      9.60 o 
  28   1   1      100.67      122.85      6.97 o 
  29   1   1       71.05       67.00     18.23 o 
  30   1   1       58.66       57.31     14.77 o 
   1   2   1     1707.61     1510.79     23.55 o 
   3   2   1    25531.96    23796.68    461.32 o 
   4   2   1      460.85      399.46      5.52 o 
   5   2   1    28213.36    24569.87    908.85 o 
   6   2   1     4484.70     4248.15     63.65 o 
   7   2   1       29.86       26.93      2.19 o 
   8   2   1     3697.69     3761.75     47.44 o 
   9   2   1      768.49      778.68     11.48 o 
  10   2   1      417.60      420.94      6.99 o 
  11   2   1      251.08      227.50      4.78 o 
  12   2   1      175.42      178.60      5.11 o 
  13   2   1       65.01       66.15      2.69 o 
  14   2   1      146.74      133.66      4.99 o 
  15   2   1      250.78      275.31      7.16 o 
  16   2   1      200.91      189.47      6.81 o 
  17   2   1      293.15      293.98      8.00 o 
  18   2   1       83.23       75.74      4.30 o 
  19   2   1      416.27      412.43     11.75 o 
  20   2   1        7.60        8.54      1.63 o 
  21   2   1      555.98      600.50      8.13 o 
  22   2   1      388.31      466.43     10.03 o 
  23   2   1       45.37       37.12      4.75 o 
  24   2   1       10.55       10.01      2.76 o 
  25   2   1       42.57       41.07      6.82 o 
  26   2   1       72.68       80.04     10.06 o 
  27   2   1       56.17       56.24     10.85 o 
  28   2   1       22.22       19.75      5.29 o 
  29   2   1       70.17       63.03     12.37 o 
  30   2   1      122.87      120.95     12.40 o 
   0   3   1     1945.45     1604.95     31.99 o 
   1   3   1        7.12       10.42      1.42 o 
   2   3   1      838.88      827.39     11.67 o 
   3   3   1      953.92      823.92     10.94 o 
   4   3   1     4557.10     4266.18     65.45 o 
   5   3   1     1255.20     1248.81     15.72 o 
   6   3   1     2384.77     2265.36     38.41 o 
   7   3   1     1794.94     1722.37     23.97 o 
   8   3   1     1006.11      991.63     12.84 o 
   9   3   1     2014.81     1977.03     30.04 o 
  10   3   1      159.99      163.18      4.79 o 
  11   3   1       31.16       28.39      2.66 o 
  12   3   1       63.33       62.70      4.00 o 
  13   3   1      522.81      513.68     12.39 o 
  14   3   1      306.13      278.35      8.98 o 
  15   3   1       50.51       38.47      2.97 o 
  16   3   1      253.65      253.18      9.27 o 
  17   3   1       26.40       21.47      2.22 o 
  18   3   1      143.07      134.48      7.54 o 
  19   3   1       84.52       77.94      6.31 o 
  20   3   1       68.89       66.24      5.53 o 
  21   3   1       40.57       42.64      4.71 o 
  22   3   1       12.90       10.89      2.21 o 
  23   3   1      335.39      361.98      9.68 o 
  24   3   1       67.98       73.16      8.52 o 
  25   3   1       67.35       62.50     12.27 o 
  26   3   1       31.60       29.44      7.42 o 
  27   3   1      133.77      160.93      9.74 o 
  28   3   1      111.60      132.12      7.93 o 
  29   3   1        0.19       -3.32      3.58 o 
  30   3   1       79.64      105.80      8.39 o 
   1   4   1       45.29       28.83      2.28 o 
   2   4   1      490.64      477.42      7.35 o 
   3   4   1       31.31       28.94      2.38 o 
   4   4   1      622.99      596.17      9.83 o 
   5   4   1      785.37      763.59     11.79 o 
   6   4   1       17.44       15.23      1.44 o 
   7   4   1      402.47      393.16      5.12 o 
   8   4   1      671.30      696.13     12.92 o 
   9   4   1      456.61      458.06      7.73 o 
  10   4   1      396.68      370.21      6.47 o 
  11   4   1      173.10      174.48      3.49 o 
  12   4   1      197.96      213.98      5.48 o 
  13   4   1      486.94      530.77     12.86 o 
  14   4   1       33.55       35.45      2.58 o 
  15   4   1       53.26       34.21      2.99 o 
  16   4   1       23.52       22.53      2.04 o 
  17   4   1      143.12      127.16      5.19 o 
  18   4   1      154.80      151.49      6.57 o 
  19   4   1       22.14       15.96      3.01 o 
  20   4   1      230.40      230.80      7.14 o 
  21   4   1       45.86       45.74      5.40 o 
  22   4   1      165.52      185.84      8.31 o 
  23   4   1      255.24      270.05     11.56 o 
  24   4   1      115.63      132.78      7.87 o 
  25   4   1       50.47       48.15      6.95 o 
  26   4   1       54.72       56.15     11.02 o 
  27   4   1      185.96      222.08      7.61 o 
  28   4   1       91.13       85.91     13.43 o 
  29   4   1      106.40      128.31     11.16 o 
   0   5   1     4155.96     3911.19     83.33 o 
   1   5   1      902.33      901.50     16.23 o 
   2   5   1      270.54      278.23      5.22 o 
   3   5   1     1253.36     1192.31     21.83 o 
   4   5   1      781.02      740.76     12.03 o 
   5   5   1     2894.73     2861.64     45.63 o 
   6   5   1      437.77      438.34      6.74 o 
   7   5   1      543.22      560.35      8.86 o 
   8   5   1      386.53      391.35      7.52 o 
   9   5   1     1443.23     1483.83     24.09 o 
  10   5   1      411.34      385.07      5.73 o 
  11   5   1      808.65      802.03     13.12 o 
  12   5   1      161.11      149.75      3.57 o 
  13   5   1      265.46      259.19      6.22 o 
  14   5   1       12.75        8.64      1.28 o 
  15   5   1      504.01      470.50     11.43 o 
  16   5   1      115.88      105.45      5.91 o 
  17   5   1       38.94       36.72      3.09 o 
  18   5   1        8.88        8.47      1.99 o 
  19   5   1      121.41      129.91      6.27 o 
  20   5   1      225.83      198.47     11.51 o 
  21   5   1       57.98       46.82      4.76 o 
  22   5   1      236.86      239.20      7.32 o 
  23   5   1      141.61      160.49     11.46 o 
  24   5   1       56.89       61.95      8.25 o 
  25   5   1       10.01        9.59      2.52 o 
  26   5   1       42.43       38.87      7.12 o 
  27   5   1       12.90        9.66      3.55 o 
  28   5   1       59.58       66.90     14.40 o 
  29   5   1       57.10       53.11     13.25 o 
   1   6   1     1589.85     1586.55     26.04 o 
   2   6   1      183.55      170.40      2.89 o 
   3   6   1       17.43       12.22      1.31 o 
   4   6   1      334.42      347.28      5.61 o 
   5   6   1     1210.17     1225.73     23.98 o 
   6   6   1      208.42      195.59      3.65 o 
   7   6   1      845.51      848.58     15.46 o 
   8   6   1      443.70      465.24      6.84 o 
   9   6   1      750.35      784.33     17.45 o 
  10   6   1      249.48      253.84      5.57 o 
  11   6   1      930.48      917.11     16.86 o 
  12   6   1      121.77      119.82      4.76 o 
  13   6   1       11.40        9.53      1.29 o 
  14   6   1       14.00       13.61      2.01 o 
  15   6   1       72.00       66.41      2.68 o 
  16   6   1       41.02       45.50      5.66 o 
  17   6   1       43.90       43.71      4.64 o 
  18   6   1      291.71      279.53     13.96 o 
  19   6   1      568.89      608.29     15.85 o 
  20   6   1       18.69       14.12      2.95 o 
  21   6   1      156.76      170.45      5.47 o 
  22   6   1      219.77      247.94     11.38 o 
  23   6   1      210.00      243.63      9.24 o 
  24   6   1      178.60      191.43      8.05 o 
  25   6   1      142.34      161.27      6.94 o 
  26   6   1      134.18      156.85     13.94 o 
  27   6   1       45.33       41.77     11.08 o 
  28   6   1       62.56       71.15     11.10 o 
  29   6   1       17.06       18.41      4.89 o 
   0   7   1        4.26        5.63      1.80 o 
   1   7   1      248.38      247.57      4.60 o 
   2   7   1      115.81      121.48      4.04 o 
   3   7   1     1243.61     1304.07     30.51 o 
   4   7   1     1083.24     1120.36     31.15 o 
   5   7   1       61.24       66.33      3.75 o 
   6   7   1      136.98      139.27      3.22 o 
   7   7   1     1232.30     1381.02     27.34 o 
   8   7   1      166.32      152.12      4.27 o 
   9   7   1      134.89      143.33      4.79 o 
  10   7   1       79.81       84.35      3.58 o 
  11   7   1      107.67       99.00      4.07 o 
  12   7   1      170.58      158.04      4.92 o 
  13   7   1      367.66      371.03     10.84 o 
  14   7   1      225.30      212.57      6.21 o 
  15   7   1      127.15      112.94      2.48 o 
  16   7   1       72.74       71.85      3.38 o 
  17   7   1      189.29      187.12      5.77 o 
  18   7   1      151.13      154.80      4.47 o 
  19   7   1       84.81       83.01      5.55 o 
  20   7   1      159.14      153.94      6.09 o 
  21   7   1      310.03      348.65     11.93 o 
  22   7   1       32.35       22.46      3.47 o 
  23   7   1      148.05      172.03      7.77 o 
  24   7   1       31.38       25.71      4.46 o 
  25   7   1      122.34      153.21      8.22 o 
  26   7   1       19.15       17.15      4.46 o 
  27   7   1       60.69       54.89     12.27 o 
  28   7   1       12.39        9.18      3.25 o 
   1   8   1     1290.51     1414.75     29.96 o 
   2   8   1      261.64      287.79      6.80 o 
   3   8   1      463.38      548.49      9.37 o 
   4   8   1      172.91      169.80      2.61 o 
   5   8   1        2.39        3.34      0.90 o 
   6   8   1      571.88      625.15      9.38 o 
   7   8   1      117.10      121.91      3.04 o 
   8   8   1      137.11      126.46      3.60 o 
   9   8   1      174.75      162.29      3.89 o 
  10   8   1       86.77       83.67      3.96 o 
  11   8   1      123.90      125.39      6.79 o 
  12   8   1      161.40      161.95      7.44 o 
  13   8   1      125.88      122.83      4.06 o 
  14   8   1      190.40      175.69      6.45 o 
  15   8   1       63.90       59.50      3.84 o 
  16   8   1      193.23      187.37      4.61 o 
  17   8   1       83.44       73.72      4.81 o 
  18   8   1      211.47      225.07      9.64 o 
  19   8   1      291.69      281.03     11.25 o 
  20   8   1      150.98      157.15      6.12 o 
  21   8   1      135.49      137.17      7.55 o 
  22   8   1      298.47      327.49     11.73 o 
  23   8   1       56.13       43.00      7.15 o 
  24   8   1       40.48       53.83      6.79 o 
  25   8   1        0.42        3.54      2.24 o 
  26   8   1       58.85       49.80     11.24 o 
  27   8   1       25.84       24.62      5.56 o 
  28   8   1       37.12       34.72      6.73 o 
   0   9   1      301.57      342.29     10.81 o 
   1   9   1     2117.24     2367.03     47.01 o 
   2   9   1       55.09       48.34      2.75 o 
   3   9   1      106.84      118.19      3.48 o 
   4   9   1       72.34       83.89      3.04 o 
   5   9   1      209.92      217.84      4.52 o 
   6   9   1      120.76      116.99      3.07 o 
   7   9   1      149.62      144.04      4.48 o 
   8   9   1      152.70      169.50      5.61 o 
   9   9   1      188.07      177.38      4.02 o 
  10   9   1      744.27      800.26     24.31 o 
  11   9   1       27.46       26.07      2.64 o 
  12   9   1      646.06      667.87     19.54 o 
  13   9   1      272.08      287.12      8.19 o 
  14   9   1      622.60      640.28     17.82 o 
  15   9   1      811.83      853.49     27.23 o 
  16   9   1      331.05      311.04     11.78 o 
  17   9   1       34.23       20.48      2.60 o 
  18   9   1      134.02      145.84      7.87 o 
  19   9   1       12.38       12.36      1.94 o 
  20   9   1       68.83       68.43      5.18 o 
  21   9   1        2.66        3.31      2.09 o 
  22   9   1       96.92       90.82      7.79 o 
  23   9   1      132.89      143.47      9.56 o 
  24   9   1        3.08        6.63      3.45 o 
  25   9   1       32.34       26.99      6.53 o 
  26   9   1       42.81       45.09     10.22 o 
  27   9   1        5.00        7.43      2.83 o 
   1  10   1      337.68      325.18      6.99 o 
   2  10   1       31.50       30.27      2.85 o 
   3  10   1      317.44      333.14      8.94 o 
   4  10   1       78.75       76.50      3.36 o 
   5  10   1       73.92       82.98      4.49 o 
   6  10   1       42.06       36.89      3.04 o 
   7  10   1       18.59       18.27      2.23 o 
   8  10   1       55.49       55.78      4.62 o 
   9  10   1      159.48      167.10      4.17 o 
  10  10   1      280.72      283.57      7.31 o 
  11  10   1      171.22      185.14      4.96 o 
  12  10   1      200.16      190.93      6.62 o 
  13  10   1      262.94      286.45      9.06 o 
  14  10   1      315.66      347.10     10.72 o 
  15  10   1      232.20      211.49      7.68 o 
  16  10   1       92.01       90.08      5.51 o 
  17  10   1       47.46       39.39      3.92 o 
  18  10   1      179.43      189.39      8.06 o 
  19  10   1       44.44       45.25      5.59 o 
  20  10   1       93.40       81.35      7.86 o 
  21  10   1      113.81      118.22      7.29 o 
  22  10   1       16.29       13.25      2.93 o 
  23  10   1       76.86       76.07      7.77 o 
  24  10   1       50.43       37.31      8.36 o 
  25  10   1       12.29        5.64      3.36 o 
  26  10   1        2.48        0.65      3.24 o 
   0  11   1      162.22      156.07      5.24 o 
   1  11   1       13.06       13.05      1.78 o 
   2  11   1      250.70      275.14      6.80 o 
   3  11   1      263.03      265.70      4.98 o 
   4  11   1      339.00      334.12      8.20 o 
   5  11   1        7.27        3.74      1.44 o 
   6  11   1      116.51      121.14      4.09 o 
   7  11   1      109.28      131.89      4.54 o 
   8  11   1      249.58      257.89      7.27 o 
   9  11   1      287.16      303.49      8.91 o 
  10  11   1       64.08       69.28      4.42 o 
  11  11   1      379.95      399.50     10.94 o 
  12  11   1       95.31      102.33      5.19 o 
  13  11   1      367.06      356.99     11.96 o 
  14  11   1      289.20      327.51     11.26 o 
  15  11   1       24.64       24.52      2.91 o 
  16  11   1      409.76      451.93     13.12 o 
  17  11   1       58.00       52.29      6.64 o 
  18  11   1       47.12       40.40      4.42 o 
  19  11   1      106.03      107.43      6.38 o 
  20  11   1       18.87       12.27      2.39 o 
  21  11   1       69.25       59.59      8.84 o 
  22  11   1        6.36        8.17      2.39 o 
  23  11   1        2.11        3.07      2.50 o 
  24  11   1       13.02       17.02      4.41 o 
  25  11   1        9.71        8.98      3.28 o 
   1  12   1      292.62      292.22      7.26 o 
   2  12   1       17.91       18.68      2.07 o 
   3  12   1      166.66      168.81      4.15 o 
   4  12   1      135.89      139.74      4.10 o 
   5  12   1      678.32      746.70     18.82 o 
   6  12   1      133.70      123.12      4.39 o 
   7  12   1      138.79      157.19      6.44 o 
   8  12   1       50.94       63.60      4.37 o 
   9  12   1      593.62      586.95     16.68 o 
  10  12   1      669.08      711.53     19.58 o 
  11  12   1      255.01      288.05      8.66 o 
  12  12   1      278.30      291.71      8.42 o 
  13  12   1       10.88       11.08      2.04 o 
  14  12   1       26.36       26.08      2.99 o 
  15  12   1      308.20      306.90     10.14 o 
  16  12   1       45.12       44.62      4.91 o 
  17  12   1       42.56       48.03      4.75 o 
  18  12   1      368.62      411.04     15.42 o 
  19  12   1      119.47      128.78      6.06 o 
  20  12   1        7.88        5.70      2.11 o 
  21  12   1       11.06        9.22      2.45 o 
  22  12   1       72.36       61.79      7.14 o 
  23  12   1       35.34       32.93      6.76 o 
  24  12   1        4.59        5.57      2.67 o 
   0  13   1      752.56      792.46     23.75 o 
   1  13   1      658.82      709.70     17.46 o 
   2  13   1      171.35      162.04      6.47 o 
   3  13   1      173.89      171.27      5.18 o 
   4  13   1      360.63      416.34     16.33 o 
   5  13   1      268.56      301.52      9.82 o 
   6  13   1      223.04      224.68      6.60 o 
   7  13   1      162.09      174.88      4.31 o 
   8  13   1       41.66       41.09      3.87 o 
   9  13   1       71.32       69.64      4.57 o 
  10  13   1      333.32      333.72     15.18 o 
  11  13   1      170.41      169.67      7.31 o 
  12  13   1       52.78       56.76      4.21 o 
  13  13   1      345.50      365.70      9.75 o 
  14  13   1      212.18      216.67      7.39 o 
  15  13   1      148.75      152.01      5.64 o 
  16  13   1       29.67       26.31      3.39 o 
  17  13   1      139.58      164.04      7.61 o 
  18  13   1       36.74       31.77      4.55 o 
  19  13   1       36.84       44.82      5.68 o 
  20  13   1       60.63       64.75      8.94 o 
  21  13   1       33.40       29.19      4.53 o 
  22  13   1        0.59        2.50      2.52 o 
  23  13   1       48.51       44.29      8.61 o 
   1  14   1      252.34      262.36      8.20 o 
   2  14   1       12.86       10.73      2.12 o 
   3  14   1       44.29       35.05      4.01 o 
   4  14   1      747.17      812.09     21.52 o 
   5  14   1      262.76      269.63      6.43 o 
   6  14   1      257.06      263.94      9.85 o 
   7  14   1      459.33      561.57     15.51 o 
   8  14   1       12.44       11.04      1.73 o 
   9  14   1       44.79       41.41      4.59 o 
  10  14   1      170.25      176.20      6.93 o 
  11  14   1       18.19       18.59      2.66 o 
  12  14   1       16.83       15.68      2.35 o 
  13  14   1       68.02       68.73      5.61 o 
  14  14   1      145.86      152.12      7.70 o 
  15  14   1       20.69       18.29      2.76 o 
  16  14   1       44.05       43.83      6.15 o 
  17  14   1       33.74       23.10      3.56 o 
  18  14   1       29.82       24.69      4.48 o 
  19  14   1        7.51        6.46      2.24 o 
  20  14   1       16.83       15.00      2.85 o 
  21  14   1       58.77       52.55      8.01 o 
  22  14   1        6.67        2.52      2.22 o 
   0  15   1      568.31      580.99      9.95 o 
   1  15   1      174.99      205.84      6.38 o 
   2  15   1      353.25      360.63      8.58 o 
   3  15   1       76.14       72.11      8.64 o 
   4  15   1      136.28      141.57      5.63 o 
   5  15   1      112.36      124.52      6.68 o 
   6  15   1       98.97       94.84      6.16 o 
   7  15   1      198.95      217.70      6.70 o 
   8  15   1       64.20       54.82      5.71 o 
   9  15   1       16.33       13.45      2.14 o 
  10  15   1       70.43       71.55      8.10 o 
  11  15   1       22.59       25.33      3.13 o 
  12  15   1       79.41       85.70      5.33 o 
  13  15   1        7.63        6.67      2.03 o 
  14  15   1      122.59      125.62      8.92 o 
  15  15   1       79.74       73.60      7.17 o 
  16  15   1      155.93      228.39     12.36 o 
  17  15   1       20.87       17.27      3.02 o 
  18  15   1        2.45        3.66      1.98 o 
  19  15   1       14.61       10.66      3.21 o 
  20  15   1       65.25       66.03      7.81 o 
  21  15   1        5.87        6.71      2.33 o 
   1  16   1      186.14      191.38      5.89 o 
   2  16   1      101.99      119.33      6.55 o 
   3  16   1      136.79      146.05      6.79 o 
   4  16   1      336.45      359.85     11.35 o 
   5  16   1      276.37      333.01      8.23 o 
   6  16   1      170.20      181.85      5.55 o 
   7  16   1       42.98       39.37      4.06 o 
   8  16   1       18.74       17.20      2.82 o 
   9  16   1      231.16      267.39      7.23 o 
  10  16   1       20.91       15.85      2.49 o 
  11  16   1       39.71       34.75      4.67 o 
  12  16   1       61.91       68.51      6.75 o 
  13  16   1       52.88       55.36      5.50 o 
  14  16   1       13.19       11.39      2.44 o 
  15  16   1       20.55       14.79      3.49 o 
  16  16   1        6.76        3.63      2.39 o 
  17  16   1       65.04       55.47     12.31 o 
  18  16   1       70.97       60.95     13.95 o 
  19  16   1       35.97       29.14      7.14 o 
   0  17   1      144.02      154.33     14.36 o 
   1  17   1       86.77       79.82      8.97 o 
   2  17   1       40.26       36.95      5.21 o 
   3  17   1        4.98        4.58      1.56 o 
   4  17   1       27.51       21.11      3.62 o 
   5  17   1       12.66        7.80      2.27 o 
   6  17   1       37.23       36.62      4.85 o 
   7  17   1      115.15      131.19      7.59 o 
   8  17   1       19.50       18.57      3.04 o 
   9  17   1       13.45       16.37      4.37 o 
  10  17   1       89.47      111.63      9.33 o 
  11  17   1       26.94       19.26      3.35 o 
  12  17   1       27.08       21.47      3.96 o 
  13  17   1       96.93       78.36     12.67 o 
  14  17   1       99.71      108.98      9.80 o 
  15  17   1        0.07       -1.89      3.15 o 
  16  17   1       36.01       42.63      7.26 o 
  17  17   1        8.57        8.37      2.72 o 
   1  18   1       31.20       31.27      4.69 o 
   2  18   1        4.02        3.49      2.37 o 
   3  18   1       49.45       51.56      7.88 o 
   4  18   1        0.78        4.23      1.99 o 
   5  18   1       23.79       20.51      3.48 o 
   6  18   1       21.72       17.11      3.48 o 
   7  18   1       16.13       11.36      3.07 o 
   8  18   1       45.51       32.88      5.76 o 
   9  18   1        8.21        7.83      2.40 o 
  10  18   1       94.08       92.17      9.45 o 
  11  18   1        1.04        3.50      2.23 o 
  12  18   1       90.65      104.36     12.29 o 
  13  18   1       12.31       11.34      2.77 o 
  14  18   1       95.39       90.40     10.05 o 
  15  18   1      124.35      152.37      9.44 o 
   0  19   1       45.18       32.31      8.88 o 
   1  19   1       75.30       87.02     10.16 o 
   2  19   1       12.92       10.84      3.13 o 
   3  19   1       12.72        7.78      3.67 o 
   4  19   1        0.98        1.59      2.71 o 
   5  19   1       14.86       16.99      3.16 o 
   6  19   1        7.29        5.64      2.45 o 
   7  19   1       25.65       24.25      6.04 o 
   8  19   1       23.45       28.50      4.69 o 
   9  19   1        3.30        2.25      2.56 o 
  10  19   1       15.58       11.98      3.04 o 
  11  19   1       83.62       91.71     11.92 o 
  12  19   1       32.53       17.17      3.99 o 
   1  20   1        2.32        4.75      2.39 o 
   2  20   1        5.65        4.24      2.68 o 
   3  20   1       25.69       18.18      5.26 o 
   4  20   1        0.91        1.64      2.61 o 
   5  20   1        4.73        9.40      2.74 o 
   6  20   1        1.88        3.77      3.12 o 
   7  20   1       22.80       19.03      4.00 o 
   8  20   1       36.02       28.56      7.38 o 
   0   0   2      597.45      543.56     18.26 o 
   2   0   2     1603.78     1537.01     35.52 o 
   4   0   2     1823.97     1711.32     28.91 o 
   6   0   2      428.33      416.42      7.07 o 
   8   0   2     3752.96     4064.42     90.02 o 
  10   0   2       43.68       44.20      4.36 o 
  12   0   2       73.85       81.58      3.42 o 
  14   0   2      263.05      267.35     10.96 o 
  16   0   2     1084.30     1107.99     24.95 o 
  18   0   2      414.90      412.54     28.13 o 
  20   0   2     1094.35     1168.97     27.00 o 
  22   0   2       42.36       31.12      7.88 o 
  24   0   2      179.79      195.72      9.51 o 
  26   0   2       41.54       29.27     11.84 o 
  28   0   2       12.86        6.73      5.90 o 
   1   1   2      246.18      241.88      3.00 o 
   2   1   2      144.24      153.88      3.06 o 
   3   1   2       36.33       25.64      2.36 o 
   4   1   2       41.32       36.24      2.53 o 
   5   1   2     1317.34     1307.35     18.84 o 
   6   1   2     2329.63     2465.96     26.55 o 
   7   1   2       98.99      103.35      3.10 o 
   8   1   2      130.33      129.79      3.20 o 
   9   1   2      666.25      687.31     13.46 o 
  10   1   2      117.11      114.83      4.29 o 
  11   1   2      246.55      229.66      4.69 o 
  12   1   2      300.88      317.88      8.74 o 
  13   1   2       51.47       47.71      2.77 o 
  14   1   2       89.60       87.69      3.16 o 
  15   1   2       42.30       37.18      2.78 o 
  16   1   2      328.42      324.91     10.90 o 
  17   1   2      143.29      133.25      8.53 o 
  18   1   2       35.28       40.81      5.42 o 
  19   1   2        4.66        4.58      2.14 o 
  20   1   2       99.10       95.15      6.02 o 
  21   1   2       40.42       38.40      5.03 o 
  22   1   2      451.88      495.10      8.09 o 
  23   1   2       15.85       17.86      2.83 o 
  24   1   2      209.93      246.73      8.34 o 
  25   1   2       24.96       18.92      3.37 o 
  26   1   2       41.79       42.39      8.57 o 
  27   1   2       23.91       28.90      7.63 o 
  28   1   2       10.83        9.98      3.81 o 
  29   1   2        2.60        3.75      3.55 o 
   0   2   2       36.02       36.53      3.64 o 
   1   2   2     2209.31     2164.68     38.12 o 
   2   2   2      254.79      260.93      3.65 o 
   3   2   2       31.53       36.97      2.56 o 
   4   2   2       20.43       24.57      1.71 o 
   5   2   2      134.54      126.47      3.44 o 
   6   2   2     1314.64     1449.25     16.90 o 
   7   2   2       62.60       52.89      2.29 o 
   8   2   2      567.45      518.64      7.06 o 
   9   2   2      883.66      950.66     16.12 o 
  10   2   2      202.55      231.04      5.82 o 
  11   2   2       52.20       54.04      3.13 o 
  12   2   2      262.88      248.78      5.96 o 
  13   2   2       79.92       70.18      4.33 o 
  14   2   2      101.10       91.88      6.32 o 
  15   2   2      120.63      107.09      4.30 o 
  16   2   2      350.41      322.43     12.40 o 
  17   2   2      599.05      586.43     16.67 o 
  18   2   2      302.63      302.74     11.48 o 
  19   2   2      353.09      354.03     13.61 o 
  20   2   2      309.32      327.46      8.53 o 
  21   2   2       39.97       36.87      6.02 o 
  22   2   2        3.20        5.45      2.39 o 
  23   2   2       93.64       94.01      5.88 o 
  24   2   2        2.97        1.80      2.18 o 
  25   2   2       39.69       34.20      6.11 o 
  26   2   2       50.96       31.63      8.10 o 
  27   2   2       64.72       84.65     10.87 o 
  28   2   2       42.51       50.70     10.89 o 
  29   2   2       31.22       30.01      5.79 o 
   1   3   2      690.98      664.21     12.02 o 
   2   3   2     1605.56     1596.30     29.40 o 
   3   3   2      985.04      993.82     14.45 o 
   4   3   2      135.96      123.34      2.29 o 
   5   3   2      693.62      699.61     12.84 o 
   6   3   2      704.48      728.29      9.70 o 
   7   3   2      895.62      859.17     13.60 o 
   8   3   2       34.17       29.14      2.38 o 
   9   3   2     2610.75     2795.76     47.06 o 
  10   3   2     6023.58     6181.65     93.22 o 
  11   3   2      139.66      135.40      5.48 o 
  12   3   2      222.60      233.92      5.43 o 
  13   3   2      164.15      159.25      3.74 o 
  14   3   2      245.33      254.61     10.07 o 
  15   3   2      228.12      206.32      4.88 o 
  16   3   2        5.25        2.36      1.49 o 
  17   3   2       43.40       37.89      3.65 o 
  18   3   2      208.21      208.17      8.34 o 
  19   3   2      283.65      259.33      7.33 o 
  20   3   2       38.35       35.79      5.14 o 
  21   3   2       82.23       84.95      6.00 o 
  22   3   2        6.56        4.87      2.63 o 
  23   3   2        7.78        7.98      2.59 o 
  24   3   2       14.10        9.79      2.42 o 
  25   3   2        0.04        1.31      2.68 o 
  26   3   2       10.17        7.84      2.57 o 
  27   3   2       15.02       14.32      5.21 o 
  28   3   2       81.97       87.53     10.38 o 
   0   4   2     1906.81     1842.73     55.10 o 
   1   4   2      450.67      430.46      8.41 o 
   2   4   2      578.59      572.59      9.91 o 
   3   4   2      345.45      346.43      7.00 o 
   4   4   2      438.37      452.92      9.51 o 
   5   4   2      230.87      204.94      4.21 o 
   6   4   2     2228.79     2436.24     33.46 o 
   7   4   2     1123.98     1158.50     19.57 o 
   8   4   2     3018.34     3139.86     55.34 o 
   9   4   2     2958.44     3198.34     77.00 o 
  10   4   2     1208.05     1230.14     24.43 o 
  11   4   2     2808.12     3032.78     52.44 o 
  12   4   2      191.45      176.60      7.13 o 
  13   4   2      215.15      213.89      5.85 o 
  14   4   2      294.41      327.04      8.54 o 
  15   4   2      160.94      152.18      9.86 o 
  16   4   2      730.91      751.89     21.13 o 
  17   4   2      778.28      779.22     18.92 o 
  18   4   2      256.17      257.85      5.56 o 
  19   4   2       38.13       42.60      4.80 o 
  20   4   2      187.08      178.76      7.76 o 
  21   4   2       84.37       78.59      9.54 o 
  22   4   2       11.17       12.04      2.41 o 
  23   4   2      203.76      216.53      8.80 o 
  24   4   2       64.32       62.71      6.72 o 
  25   4   2       31.04       28.33      5.87 o 
  26   4   2       28.95       22.76      5.18 o 
  27   4   2      180.60      226.85      9.49 o 
  28   4   2       29.81       21.72      6.41 o 
   1   5   2      126.26      121.30      5.92 o 
   2   5   2      377.82      381.63     11.17 o 
   3   5   2      283.79      283.82      5.55 o 
   4   5   2       88.62       93.70      3.21 o 
   5   5   2     1480.52     1558.28     26.54 o 
   6   5   2      324.75      315.71      5.88 o 
   7   5   2      631.51      597.26     10.41 o 
   8   5   2       58.09       58.61      3.97 o 
   9   5   2      806.00      857.13     17.57 o 
  10   5   2      691.93      734.43     19.26 o 
  11   5   2      262.32      240.91      4.63 o 
  12   5   2      233.82      242.91      5.52 o 
  13   5   2      260.12      276.22      8.06 o 
  14   5   2      114.05      113.01      3.46 o 
  15   5   2      643.05      643.73     19.26 o 
  16   5   2       40.58       31.54      3.69 o 
  17   5   2      247.58      235.90     12.44 o 
  18   5   2       77.73       89.34      4.35 o 
  19   5   2      177.40      165.14      5.88 o 
  20   5   2       43.69       40.90      3.70 o 
  21   5   2       75.89       75.72      8.81 o 
  22   5   2       37.14       30.77      5.03 o 
  23   5   2       15.79       11.27      2.48 o 
  24   5   2       59.45       55.81      9.71 o 
  25   5   2      115.14      119.63     10.80 o 
  26   5   2       55.69       64.22      7.99 o 
  27   5   2       27.27       26.85      6.03 o 
  28   5   2       39.33       37.66     10.33 o 
   0   6   2      240.24      324.66     19.03 o 
   1   6   2      749.31      803.63     21.04 o 
   2   6   2      686.80      765.08     18.45 o 
   3   6   2      268.68      292.82      7.42 o 
   4   6   2      396.37      380.47     10.50 o 
   5   6   2      269.44      281.87      7.04 o 
   6   6   2      211.73      224.72      5.12 o 
   7   6   2       95.17       86.30      2.56 o 
   8   6   2      440.27      435.74      8.80 o 
   9   6   2      246.98      237.21      7.73 o 
  10   6   2       47.83       44.43      3.57 o 
  11   6   2       54.46       51.21      3.20 o 
  12   6   2      136.65      118.27      4.58 o 
  13   6   2       37.85       37.29      3.27 o 
  14   6   2      170.92      175.70      6.32 o 
  15   6   2      339.15      329.94     10.09 o 
  16   6   2      193.92      205.81      5.28 o 
  17   6   2      287.85      305.13      6.74 o 
  18   6   2       56.79       53.88      5.75 o 
  19   6   2       76.23       72.44      6.07 o 
  20   6   2       98.44      100.41      5.83 o 
  21   6   2       49.11       45.40      6.06 o 
  22   6   2        7.81        2.82      1.98 o 
  23   6   2      329.39      376.50      7.38 o 
  24   6   2       71.30       68.51     11.91 o 
  25   6   2       39.59       42.33      6.92 o 
  26   6   2       18.09       19.29      4.72 o 
  27   6   2       52.24       51.70     11.86 o 
   1   7   2       17.25       18.04      2.07 o 
   2   7   2     1494.65     1662.80     31.70 o 
   3   7   2      530.14      540.46     10.79 o 
   4   7   2      514.15      533.29     13.65 o 
   5   7   2      188.92      207.77      4.26 o 
   6   7   2      142.34      130.05      2.40 o 
   7   7   2      723.62      718.52     13.51 o 
   8   7   2       92.74      102.61      3.68 o 
   9   7   2       84.55       69.56      4.01 o 
  10   7   2      215.88      197.22      5.56 o 
  11   7   2       23.17       20.42      2.00 o 
  12   7   2      247.09      231.46      5.20 o 
  13   7   2        8.10        8.10      1.46 o 
  14   7   2      255.32      293.67      7.44 o 
  15   7   2       45.85       40.87      4.66 o 
  16   7   2       27.43       29.68      2.80 o 
  17   7   2      657.30      686.95     18.40 o 
  18   7   2      387.92      409.34     14.43 o 
  19   7   2       37.07       25.27      3.17 o 
  20   7   2       90.26       97.44      6.39 o 
  21   7   2       16.91       13.87      2.08 o 
  22   7   2       35.56       36.43      5.44 o 
  23   7   2       17.45       12.79      3.09 o 
  24   7   2       13.09       11.65      3.13 o 
  25   7   2       41.00       26.58      7.11 o 
  26   7   2       24.03       22.72      5.13 o 
  27   7   2        5.07        1.93      2.31 o 
   0   8   2      656.11      713.02     36.18 o 
   1   8   2       99.84      107.87      6.94 o 
   2   8   2      254.65      230.96      7.42 o 
   3   8   2      191.34      184.41      4.80 o 
   4   8   2      171.63      192.62      3.74 o 
   5   8   2       67.50       71.41      2.47 o 
   6   8   2      159.74      155.21      2.50 o 
   7   8   2       59.84       64.33      2.96 o 
   8   8   2      221.93      212.67      4.40 o 
   9   8   2      241.43      229.41      3.52 o 
  10   8   2      137.42      127.64      4.01 o 
  11   8   2      125.35      137.74      5.33 o 
  12   8   2       11.82       10.72      1.27 o 
  13   8   2      640.93      614.20     15.40 o 
  14   8   2      211.60      226.34      6.62 o 
  15   8   2       93.01       84.78      5.04 o 
  16   8   2       22.60       23.65      2.31 o 
  17   8   2        0.26        1.06      1.51 o 
  18   8   2      343.30      402.21     10.15 o 
  19   8   2       20.17       15.26      2.83 o 
  20   8   2      226.70      256.23      7.36 o 
  21   8   2      204.38      224.29     13.15 o 
  22   8   2       51.94       49.19      8.16 o 
  23   8   2       81.27       95.46      8.68 o 
  24   8   2       18.80       14.49      2.63 o 
  25   8   2        4.60        4.77      2.20 o 
  26   8   2        5.40        5.95      2.27 o 
   1   9   2      183.88      197.48      5.22 o 
   2   9   2       70.13       70.31      3.10 o 
   3   9   2       43.98       39.58      2.73 o 
   4   9   2      163.58      185.67      5.15 o 
   5   9   2      225.06      226.22      3.85 o 
   6   9   2      271.37      278.27      3.79 o 
   7   9   2      213.94      220.76      4.29 o 
   8   9   2       64.00       67.08      4.07 o 
   9   9   2       89.06       91.04      4.79 o 
  10   9   2       45.27       44.21      3.13 o 
  11   9   2      104.04      112.79      4.73 o 
  12   9   2      121.55      132.42      4.74 o 
  13   9   2      226.55      234.79      5.55 o 
  14   9   2      386.40      385.93     10.78 o 
  15   9   2      253.65      244.17      6.42 o 
  16   9   2       92.02       97.23      5.96 o 
  17   9   2      292.99      302.03     10.84 o 
  18   9   2       15.77       12.19      2.58 o 
  19   9   2        9.04       10.21      2.44 o 
  20   9   2       70.38       66.76      8.28 o 
  21   9   2       53.13       41.65      5.32 o 
  22   9   2       15.53       11.36      3.19 o 
  23   9   2        6.63        6.07      2.59 o 
  24   9   2       60.51       42.97      9.75 o 
  25   9   2        9.37        9.95      3.47 o 
  26   9   2       24.11       21.77      5.68 o 
   0  10   2      344.75      348.01     10.33 o 
   1  10   2      409.61      416.29      6.14 o 
   2  10   2       40.95       35.25      2.72 o 
   3  10   2      146.57      163.11      4.06 o 
   4  10   2      575.87      644.46     10.95 o 
   5  10   2       31.51       24.92      2.10 o 
   6  10   2        8.20        5.92      0.98 o 
   7  10   2      720.88      805.55     14.14 o 
   8  10   2       28.39       26.63      2.76 o 
   9  10   2      115.74      115.13      5.17 o 
  10  10   2       27.59       21.77      2.51 o 
  11  10   2      695.38      720.00     15.41 o 
  12  10   2      545.92      622.08     12.48 o 
  13  10   2      905.68      938.95     15.16 o 
  14  10   2       82.41       85.11      5.02 o 
  15  10   2       67.33       67.11      5.44 o 
  16  10   2        0.89        0.74      1.86 o 
  17  10   2      177.69      198.41      6.26 o 
  18  10   2      168.96      181.98      9.49 o 
  19  10   2       10.16        7.00      2.56 o 
  20  10   2      142.31      150.42      4.88 o 
  21  10   2       24.42       15.21      3.31 o 
  22  10   2       12.64       12.83      2.97 o 
  23  10   2      128.17      122.17      8.96 o 
  24  10   2       37.23       26.59      5.80 o 
  25  10   2       18.31        9.46      3.36 o 
   1  11   2      304.23      320.27      5.51 o 
   2  11   2      107.26      114.03      3.11 o 
   3  11   2      127.51      132.27      3.04 o 
   4  11   2      228.73      220.62      3.55 o 
   5  11   2      117.29       98.58      2.94 o 
   6  11   2      692.72      723.52     11.92 o 
   7  11   2     1297.97     1380.52     21.78 o 
   8  11   2        5.05        2.38      1.16 o 
   9  11   2     1093.35     1185.78     18.31 o 
  10  11   2       30.59       25.37      3.11 o 
  11  11   2      125.13      135.25      4.90 o 
  12  11   2      305.91      340.92      5.99 o 
  13  11   2       73.35       71.01      4.71 o 
  14  11   2      333.89      323.61     10.61 o 
  15  11   2      139.28      135.16      5.79 o 
  16  11   2       70.23       64.24      6.47 o 
  17  11   2       71.30       54.66      7.34 o 
  18  11   2       41.57       37.33      5.70 o 
  19  11   2        2.87        4.71      2.18 o 
  20  11   2       43.94       41.04      6.24 o 
  21  11   2       25.22       23.40      4.13 o 
  22  11   2        5.59        7.20      3.53 o 
  23  11   2        8.66        5.66      2.72 o 
  24  11   2       13.05        8.77      3.19 o 
   0  12   2      304.56      274.70      5.00 o 
   1  12   2      667.61      731.35     13.92 o 
   2  12   2      585.23      619.58     13.32 o 
   3  12   2      313.41      323.97      6.73 o 
   4  12   2       21.40       17.56      2.01 o 
   5  12   2      105.56      102.29      3.84 o 
   6  12   2       71.28       76.29      4.40 o 
   7  12   2        2.70        4.91      1.30 o 
   8  12   2        0.19       -0.07      1.55 o 
   9  12   2      351.86      363.45     10.14 o 
  10  12   2        6.58        7.00      1.56 o 
  11  12   2      148.36      163.74      6.40 o 
  12  12   2       58.07       54.92      5.52 o 
  13  12   2       62.40       56.06      4.63 o 
  14  12   2       36.82       31.15      3.74 o 
  15  12   2      155.96      176.82      7.33 o 
  16  12   2       53.10       44.85      5.20 o 
  17  12   2       76.98       72.89      6.99 o 
  18  12   2       65.48       63.51      7.03 o 
  19  12   2       17.11       13.79      3.09 o 
  20  12   2       20.19       11.53      2.99 o 
  21  12   2       59.60       57.38     10.13 o 
  22  12   2        1.55        2.20      2.12 o 
  23  12   2       46.13       39.76     10.79 o 
   1  13   2      477.75      482.34     11.78 o 
   2  13   2       49.94       36.47      3.96 o 
   3  13   2        2.43       -0.30      2.50 o 
   4  13   2      105.64       84.12      3.07 o 
   5  13   2      144.73      147.15      3.59 o 
   6  13   2       33.01       28.75      3.60 o 
   7  13   2      359.21      420.29     14.08 o 
   8  13   2       89.76       89.70      4.10 o 
   9  13   2      277.74      289.06      8.72 o 
  10  13   2       25.88       25.14      3.25 o 
  11  13   2        4.97        5.75      1.78 o 
  12  13   2       77.27       74.06      7.60 o 
  13  13   2       49.25       45.26      4.37 o 
  14  13   2       30.93       28.43      4.12 o 
  15  13   2      113.91      103.49     12.66 o 
  16  13   2        9.11        9.12      2.90 o 
  17  13   2        7.25        6.21      2.22 o 
  18  13   2       60.64       58.26      7.30 o 
  19  13   2       46.75       38.42      6.03 o 
  20  13   2       38.07       23.74      4.70 o 
  21  13   2       15.38        9.62      3.45 o 
  22  13   2        3.37        4.75      2.43 o 
   0  14   2     1255.39     1483.49     27.72 o 
   1  14   2       36.34       32.01      3.60 o 
   2  14   2      168.29      164.77      7.44 o 
   3  14   2      164.62      170.26      4.38 o 
   4  14   2      293.78      317.59     12.21 o 
   5  14   2       77.68       76.42      8.36 o 
   6  14   2      145.80      157.36      7.63 o 
   7  14   2       27.56       30.96      4.54 o 
   8  14   2        6.65        4.81      1.94 o 
   9  14   2      109.77      101.18      9.31 o 
  10  14   2       12.57        6.50      2.00 o 
  11  14   2       24.24       16.25      2.92 o 
  12  14   2       19.65       14.35      3.27 o 
  13  14   2      108.97      116.94      9.92 o 
  14  14   2       49.15       40.20      5.67 o 
  15  14   2        8.55        5.91      2.17 o 
  16  14   2       24.60       17.20      3.45 o 
  17  14   2       47.09       42.44      7.08 o 
  18  14   2       18.72       15.96      3.48 o 
  19  14   2        2.77        4.90      1.86 o 
  20  14   2        3.14        5.13      2.02 o 
   1  15   2       97.79      100.83     12.75 o 
   2  15   2      216.21      230.47      7.67 o 
   3  15   2       22.75       26.67      4.55 o 
   4  15   2       53.31       42.11      5.44 o 
   5  15   2       47.24       46.84      6.22 o 
   6  15   2       15.37       15.02      2.69 o 
   7  15   2       11.82        8.61      2.30 o 
   8  15   2       23.73       20.46      3.33 o 
   9  15   2        5.71        4.74      2.83 o 
  10  15   2        0.22        2.36      1.85 o 
  11  15   2       19.84       20.39      3.05 o 
  12  15   2       46.54       40.14      4.77 o 
  13  15   2       75.60       88.74      7.32 o 
  14  15   2       17.76       11.62      2.67 o 
  15  15   2       19.53       21.64      3.97 o 
  16  15   2        1.41        5.71      2.69 o 
  17  15   2       13.10        8.52      3.16 o 
  18  15   2       10.59        6.54      1.99 o 
  19  15   2        3.16        6.50      2.42 o 
   0  16   2       45.09       41.08      8.95 o 
   1  16   2      179.36      227.76     11.53 o 
   2  16   2      409.50      478.86     17.51 o 
   3  16   2        2.16       -0.38      2.85 o 
   4  16   2       61.46       77.21      8.55 o 
   5  16   2       32.58       21.24      3.29 o 
   6  16   2       44.10       43.71      6.55 o 
   7  16   2        9.00        5.82      3.04 o 
   8  16   2       34.16       38.81      4.33 o 
   9  16   2       22.26       20.20      3.62 o 
  10  16   2        1.16        5.32      1.97 o 
  11  16   2        4.84        6.13      1.96 o 
  12  16   2      112.63      143.91     17.48 o 
  13  16   2       26.90       30.35      5.64 o 
  14  16   2        1.43        2.89      2.55 o 
  15  16   2       17.79       11.31      3.95 o 
  16  16   2        1.17        0.24      2.92 o 
  17  16   2       39.91       37.71      8.25 o 
   1  17   2       75.49       64.66      9.64 o 
   2  17   2       95.26      109.77     11.18 o 
   3  17   2      102.19       99.17     14.92 o 
   4  17   2       54.68       62.95      9.29 o 
   5  17   2       69.92       67.63      9.23 o 
   6  17   2       96.46      104.75      9.80 o 
   7  17   2        9.46       12.43      2.77 o 
   8  17   2        4.18        5.32      3.10 o 
   9  17   2        6.68        4.60      2.63 o 
  10  17   2       43.38       49.40      8.14 o 
  11  17   2        8.71        5.44      2.67 o 
  12  17   2      111.22      129.18     10.90 o 
  13  17   2       60.42       69.66     10.62 o 
  14  17   2       31.36       25.55      5.10 o 
  15  17   2       14.20       10.18      3.16 o 
   0  18   2      146.65      204.84     24.19 o 
   1  18   2       40.28       25.54      6.02 o 
   2  18   2       96.51       76.75     12.47 o 
   3  18   2       32.63       27.35      5.54 o 
   4  18   2       87.91       66.81     11.47 o 
   5  18   2      126.13      150.28     11.56 o 
   6  18   2       58.94       53.87     10.02 o 
   7  18   2       87.16      102.28     11.81 o 
   8  18   2       11.41        3.65      2.56 o 
   9  18   2        5.00        1.36      2.82 o 
  10  18   2       46.55       44.55      8.01 o 
  11  18   2       62.72       52.52      8.62 o 
  12  18   2       82.02       73.88     13.68 o 
   1  19   2       37.39       28.57      6.04 o 
   2  19   2        3.42        4.62      2.56 o 
   3  19   2       52.06       35.91      6.88 o 
   4  19   2        9.62        7.88      2.85 o 
   5  19   2        1.77        4.61      2.10 o 
   6  19   2        3.48        4.18      3.10 o 
   7  19   2       13.06        6.70      2.60 o 
   8  19   2       24.74       22.55      4.50 o 
   9  19   2       23.30       22.60      4.78 o 
   0  20   2        3.45        2.23      2.23 o 
   1  20   2        6.84        9.18      2.91 o 
   2  20   2       14.46        8.13      2.30 o 
   2   0   3     1011.56     1142.11     12.77 o 
   4   0   3      826.23      868.58     11.28 o 
   6   0   3      312.55      297.74      7.79 o 
   8   0   3      794.76      864.76     19.18 o 
  10   0   3       15.31       12.32      3.08 o 
  12   0   3       52.22       41.48      4.40 o 
  14   0   3       18.31       17.00      2.62 o 
  16   0   3      175.78      181.47     11.28 o 
  18   0   3      148.92      166.89     14.48 o 
  20   0   3      175.35      172.62     12.85 o 
  22   0   3       67.20       60.54     13.06 o 
  24   0   3      207.68      222.60      9.18 o 
  26   0   3       41.94       30.43     10.82 o 
   0   1   3      113.11      127.28      4.48 o 
   1   1   3       50.25       52.10      2.55 o 
   2   1   3       65.78       73.92      2.20 o 
   3   1   3      524.79      574.14      7.69 o 
   4   1   3      429.22      471.05      4.11 o 
   5   1   3       61.36       62.24      3.78 o 
   6   1   3      437.52      484.14      8.66 o 
   7   1   3       58.04       55.46      3.89 o 
   8   1   3        1.23        2.10      1.26 o 
   9   1   3       80.55       79.96      3.17 o 
  10   1   3       62.81       53.40      3.65 o 
  11   1   3      233.32      223.34      9.57 o 
  12   1   3      279.81      271.47      7.46 o 
  13   1   3       54.30       42.35      3.67 o 
  14   1   3      465.00      443.83     10.09 o 
  15   1   3       39.23       44.35      4.35 o 
  16   1   3      315.62      290.15      6.67 o 
  17   1   3        3.23        3.09      1.03 o 
  18   1   3       96.24      105.90      5.13 o 
  19   1   3       63.97       77.36      7.14 o 
  20   1   3       32.41       28.48      3.55 o 
  21   1   3       26.76       24.81      3.58 o 
  22   1   3       23.62       19.34      3.40 o 
  23   1   3        2.62        2.39      2.12 o 
  24   1   3       63.32       57.22      9.82 o 
  25   1   3       15.83       14.85      2.84 o 
  26   1   3        9.45        8.98      2.91 o 
  27   1   3       62.46       73.94      5.67 o 
   1   2   3     1223.10     1367.09     14.55 o 
   2   2   3      338.35      376.14      5.85 o 
   3   2   3      161.38      169.50      4.31 o 
   4   2   3      354.69      360.26      3.88 o 
   5   2   3       54.14       55.10      3.12 o 
   6   2   3      251.70      252.40      3.22 o 
   7   2   3      224.39      225.12      4.19 o 
   8   2   3      285.01      298.01      4.77 o 
   9   2   3       41.66       32.90      2.87 o 
  10   2   3      371.47      376.00     12.24 o 
  11   2   3      108.59      107.40      5.50 o 
  12   2   3      488.72      473.09      8.22 o 
  13   2   3      771.27      785.93     17.03 o 
  14   2   3       17.12        9.23      1.14 o 
  15   2   3      254.68      241.18      7.19 o 
  16   2   3       70.90       65.77      4.57 o 
  17   2   3      202.77      202.68      6.95 o 
  18   2   3      260.89      274.60      6.45 o 
  19   2   3      460.08      492.23      7.30 o 
  20   2   3       27.71       23.11      3.59 o 
  21   2   3       13.29       11.89      2.68 o 
  22   2   3       38.22       38.41      6.23 o 
  23   2   3       49.32       39.98      7.70 o 
  24   2   3        4.96        5.32      2.38 o 
  25   2   3        3.06        4.31      1.97 o 
  26   2   3       29.74       21.02      5.44 o 
  27   2   3       17.83       13.94      3.24 o 
   0   3   3      243.16      263.59     10.58 o 
   1   3   3       52.73       61.92      2.82 o 
   2   3   3       68.24       74.05      3.41 o 
   3   3   3      762.74      846.38     10.48 o 
   4   3   3      515.00      557.95      5.89 o 
   5   3   3       56.48       57.73      2.50 o 
   6   3   3      443.61      465.28      6.39 o 
   7   3   3       20.76       27.02      2.20 o 
   8   3   3      224.26      238.05      4.52 o 
   9   3   3      170.28      163.60      7.07 o 
  10   3   3       88.61       94.89      2.65 o 
  11   3   3      366.94      395.59      6.22 o 
  12   3   3       28.11       28.38      3.68 o 
  13   3   3      923.20      948.68     24.09 o 
  14   3   3      469.36      440.09     14.30 o 
  15   3   3      227.16      233.38      6.71 o 
  16   3   3      298.95      278.35     10.40 o 
  17   3   3       60.61       67.38      4.25 o 
  18   3   3       26.73       17.10      2.20 o 
  19   3   3       23.13       16.28      3.19 o 
  20   3   3      134.10      122.26      6.07 o 
  21   3   3       10.05        5.02      2.44 o 
  22   3   3       50.82       49.31      7.86 o 
  23   3   3       21.63       15.95      2.93 o 
  24   3   3        3.89        4.76      3.26 o 
  25   3   3       24.67       20.01      5.11 o 
  26   3   3       18.44       17.35      4.86 o 
  27   3   3       89.33       95.54     12.31 o 
   1   4   3      225.08      235.16      4.68 o 
   2   4   3      180.93      186.89      4.31 o 
   3   4   3      167.93      171.08      3.36 o 
   4   4   3      203.94      219.64      3.60 o 
   5   4   3      369.53      382.57      4.65 o 
   6   4   3      200.50      188.73      3.53 o 
   7   4   3      301.37      297.22      6.01 o 
   8   4   3       81.81       85.52      3.21 o 
   9   4   3      268.41      279.99      6.12 o 
  10   4   3       91.00       82.50      3.36 o 
  11   4   3       63.23       55.37      3.81 o 
  12   4   3       25.15       16.17      1.99 o 
  13   4   3      845.81      881.20     23.34 o 
  14   4   3      819.18      931.26     11.70 o 
  15   4   3       81.94       82.33      3.81 o 
  16   4   3       64.81       50.81      5.34 o 
  17   4   3      174.34      186.53      7.10 o 
  18   4   3      205.23      202.85      9.34 o 
  19   4   3        0.57        0.61      3.12 o 
  20   4   3       70.96       64.58      9.06 o 
  21   4   3        1.94        3.25      2.35 o 
  22   4   3       66.49       73.88     11.83 o 
  23   4   3       47.78       45.26      8.05 o 
  24   4   3       78.66       57.63     11.56 o 
  25   4   3        0.72        2.61      2.62 o 
  26   4   3       33.52       29.15      7.00 o 
   0   5   3       93.59       92.00      6.70 o 
   1   5   3      381.38      399.64      8.81 o 
   2   5   3      588.26      621.36     12.31 o 
   3   5   3      113.23      116.40      5.49 o 
   4   5   3      149.59      166.33      5.20 o 
   5   5   3      130.38      141.32      2.89 o 
   6   5   3       88.14       80.42      3.00 o 
   7   5   3      788.45      848.87     12.16 o 
   8   5   3       30.92       29.72      2.43 o 
   9   5   3      121.62       97.68      3.98 o 
  10   5   3      363.46      406.30      7.00 o 
  11   5   3       67.26       62.34      4.13 o 
  12   5   3      545.91      582.07     13.07 o 
  13   5   3     2031.51     2317.90     50.38 o 
  14   5   3      677.89      746.67     10.79 o 
  15   5   3      155.15      168.70      4.99 o 
  16   5   3      398.84      429.03     11.44 o 
  17   5   3       65.86       56.90      6.38 o 
  18   5   3      230.59      254.74      9.99 o 
  19   5   3      154.29      155.79      6.52 o 
  20   5   3      117.07      119.00      7.15 o 
  21   5   3      112.53      112.31      7.49 o 
  22   5   3        2.83        2.64      2.04 o 
  23   5   3      173.80      218.87      7.70 o 
  24   5   3       12.57       11.56      3.12 o 
  25   5   3       67.07       69.28     10.54 o 
  26   5   3       29.32       22.36      5.84 o 
   1   6   3      159.57      180.25      7.60 o 
   2   6   3       13.79        8.18      1.36 o 
   3   6   3      308.51      289.84      5.21 o 
   4   6   3      100.71      110.65      3.85 o 
   5   6   3      107.01       97.77      4.26 o 
   6   6   3       32.31       30.95      3.25 o 
   7   6   3      183.73      187.10      3.77 o 
   8   6   3      120.62      125.76      3.53 o 
   9   6   3      148.36      163.62      4.75 o 
  10   6   3      153.43      150.68      4.48 o 
  11   6   3       70.81       74.18      4.98 o 
  12   6   3      803.57      851.33     16.55 o 
  13   6   3     2055.06     2308.11     39.08 o 
  14   6   3      327.12      402.39      6.56 o 
  15   6   3      213.92      231.61      8.23 o 
  16   6   3      418.65      475.14     13.82 o 
  17   6   3      168.59      190.47      6.83 o 
  18   6   3      180.88      197.39      8.16 o 
  19   6   3       19.30       12.44      2.24 o 
  20   6   3       18.53       14.29      3.58 o 
  21   6   3       43.03       39.44      5.37 o 
  22   6   3       24.41       18.47      3.56 o 
  23   6   3        4.89        3.49      2.58 o 
  24   6   3       73.01       56.33     11.34 o 
  25   6   3       10.80       11.33      4.13 o 
  26   6   3       18.27       15.71      4.09 o 
   0   7   3      296.09      327.09     13.46 o 
   1   7   3       30.75       27.41      4.65 o 
   2   7   3       44.51       41.30      5.64 o 
   3   7   3      357.86      386.15      6.70 o 
   4   7   3        4.91        5.50      1.35 o 
   5   7   3      160.62      163.88      3.93 o 
   6   7   3       14.89       11.61      1.85 o 
   7   7   3      118.68      131.70      3.85 o 
   8   7   3       25.11       20.22      1.86 o 
   9   7   3      107.36       88.65      3.95 o 
  10   7   3      348.43      359.94      7.00 o 
  11   7   3      412.12      424.89     10.54 o 
  12   7   3       53.56       54.89      4.79 o 
  13   7   3       26.11       27.67      3.14 o 
  14   7   3      177.89      173.60      4.62 o 
  15   7   3      171.31      203.51      7.88 o 
  16   7   3       96.18       85.17      7.64 o 
  17   7   3       52.81       42.07      5.18 o 
  18   7   3       62.25       70.38      7.22 o 
  19   7   3      204.03      210.66      6.78 o 
  20   7   3      166.34      190.04      9.94 o 
  21   7   3       21.56       18.63      3.48 o 
  22   7   3       38.68       32.83      5.95 o 
  23   7   3       76.82       71.11      9.61 o 
  24   7   3       41.04       35.99      8.57 o 
  25   7   3       43.15       38.23     11.13 o 
   1   8   3       91.85       89.10     10.43 o 
   2   8   3      620.41      674.30     23.13 o 
   3   8   3      169.45      173.34      5.99 o 
   4   8   3      199.76      230.98      5.22 o 
   5   8   3       46.59       36.64      3.24 o 
   6   8   3      203.09      212.65      5.46 o 
   7   8   3      185.04      179.30      5.50 o 
   8   8   3      201.87      201.20      6.13 o 
   9   8   3      403.04      457.65      6.04 o 
  10   8   3      179.51      181.35      3.75 o 
  11   8   3       12.38       11.02      1.59 o 
  12   8   3       32.49       29.64      3.50 o 
  13   8   3      106.66       94.16      5.76 o 
  14   8   3      124.02      118.86      5.52 o 
  15   8   3      164.56      175.94      6.54 o 
  16   8   3       19.95       14.24      2.96 o 
  17   8   3      110.79      120.55      8.45 o 
  18   8   3      380.70      390.47     13.36 o 
  19   8   3       15.85        8.19      1.95 o 
  20   8   3       56.17       59.18      9.45 o 
  21   8   3       52.73       45.47      8.59 o 
  22   8   3       61.39       56.30      8.61 o 
  23   8   3      126.62      119.29      9.98 o 
  24   8   3       74.44       61.98     15.35 o 
   0   9   3      765.31      854.88     34.38 o 
   1   9   3       52.11       38.42      4.83 o 
   2   9   3       51.76       39.47      5.78 o 
   3   9   3       84.78       87.37      2.54 o 
   4   9   3      398.67      419.00     10.65 o 
   5   9   3      235.49      251.20      7.43 o 
   6   9   3      809.33      876.92     20.16 o 
   7   9   3      166.99      168.87      7.80 o 
   8   9   3       12.86        5.94      2.94 o 
   9   9   3     1456.67     1575.86     23.92 o 
  10   9   3       56.42       46.42      4.81 o 
  11   9   3        1.54        2.54      1.16 o 
  12   9   3       76.61       69.95      8.05 o 
  13   9   3        1.67        2.74      1.57 o 
  14   9   3       41.28       37.59      4.23 o 
  15   9   3       32.64       21.45      4.11 o 
  16   9   3       36.70       37.90      4.89 o 
  17   9   3        2.78        1.83      2.28 o 
  18   9   3        2.99        2.51      1.91 o 
  19   9   3       72.90       53.45      8.90 o 
  20   9   3       17.61       10.00      2.76 o 
  21   9   3       68.10       55.49     12.44 o 
  22   9   3       12.39        8.51      2.62 o 
  23   9   3       57.74       49.46     12.98 o 
  24   9   3       28.07       22.81      6.34 o 
   1  10   3      116.88      117.16      9.99 o 
   2  10   3      630.88      672.33     19.96 o 
   3  10   3      229.75      233.57      9.06 o 
   4  10   3      437.95      487.01     16.08 o 
   5  10   3      803.22      860.69     28.32 o 
   6  10   3      167.40      176.54      6.20 o 
   7  10   3       94.80       94.05      9.19 o 
   8  10   3       22.43       17.29      2.50 o 
   9  10   3        3.66        0.22      2.10 o 
  10  10   3      576.50      599.67     12.32 o 
  11  10   3        8.58        5.15      1.89 o 
  12  10   3       47.39       38.09      5.27 o 
  13  10   3        8.66        7.70      2.11 o 
  14  10   3      102.51      105.79      7.48 o 
  15  10   3        8.92        5.78      2.40 o 
  16  10   3       62.92       68.77      7.65 o 
  17  10   3       72.88       73.34      8.71 o 
  18  10   3        6.02        4.03      1.97 o 
  19  10   3       10.98       10.41      1.67 o 
  20  10   3       57.07       57.25      8.82 o 
  21  10   3       23.34       23.89      4.52 o 
  22  10   3       21.97       15.40      4.81 o 
  23  10   3       14.41       12.00      4.28 o 
   0  11   3      381.75      420.98     11.95 o 
   1  11   3       44.65       26.71      4.75 o 
   2  11   3      284.62      317.45     10.50 o 
   3  11   3      121.06      124.32     10.24 o 
   4  11   3       61.94       48.11      6.60 o 
   5  11   3       46.65       50.03      5.29 o 
   6  11   3      153.13      175.20      5.76 o 
   7  11   3       33.92       26.43      3.42 o 
   8  11   3       38.01       33.30      3.97 o 
   9  11   3      414.31      420.14      9.86 o 
  10  11   3      256.29      286.15      7.72 o 
  11  11   3       72.21       65.22      7.75 o 
  12  11   3       74.25       58.02      6.50 o 
  13  11   3       49.18       42.22      5.65 o 
  14  11   3        6.42        6.40      2.56 o 
  15  11   3       56.99       40.94      7.12 o 
  16  11   3       41.32       33.89      5.12 o 
  17  11   3       10.14       11.02      2.72 o 
  18  11   3       47.17       42.93      7.70 o 
  19  11   3        0.47        0.28      2.28 o 
  20  11   3       28.72       26.95      5.26 o 
  21  11   3        1.13       -0.09      2.49 o 
  22  11   3        1.82        0.82      2.83 o 
   1  12   3      138.22      127.16     14.49 o 
   2  12   3      107.35       96.05     12.01 o 
   3  12   3      174.06      213.21     14.05 o 
   4  12   3        2.40        4.54      2.85 o 
   5  12   3     1137.39     1254.83     26.32 o 
   6  12   3       67.00       64.46      8.92 o 
   7  12   3        1.56        0.46      2.74 o 
   8  12   3      204.60      241.73     10.63 o 
   9  12   3       60.06       57.52      5.64 o 
  10  12   3       47.74       36.30      4.36 o 
  11  12   3       90.34      100.00      8.78 o 
  12  12   3       23.07       21.30      3.05 o 
  13  12   3        4.94        2.15      1.38 o 
  14  12   3       23.51       20.33      4.11 o 
  15  12   3       33.00       28.78      5.21 o 
  16  12   3       10.52        9.33      3.11 o 
  17  12   3       21.37       19.20      4.06 o 
  18  12   3        2.99        4.01      2.44 o 
  19  12   3       11.29        7.98      2.36 o 
  20  12   3       23.30       20.46      3.96 o 
  21  12   3        4.07        4.05      2.12 o 
   0  13   3       56.71       46.77     12.05 o 
   1  13   3      100.38      108.80     12.01 o 
   2  13   3       25.90       26.31      4.65 o 
   3  13   3        4.44        1.12      3.19 o 
   4  13   3      315.37      368.12      9.80 o 
   5  13   3       18.94       14.45      4.15 o 
   6  13   3       62.49       62.43      7.73 o 
   7  13   3      157.35      176.69      8.72 o 
   8  13   3       10.06        9.79      2.21 o 
   9  13   3       42.83       27.30      4.90 o 
  10  13   3       77.99       79.32     10.62 o 
  11  13   3       41.01       33.51      5.10 o 
  12  13   3       77.55       63.67      8.99 o 
  13  13   3       70.01       70.22     10.70 o 
  14  13   3        8.58        4.52      2.34 o 
  15  13   3       15.04       11.89      3.45 o 
  16  13   3       15.69       16.44      4.14 o 
  17  13   3       17.78       18.62      4.75 o 
  18  13   3        1.98        5.70      3.33 o 
  19  13   3        2.33        1.91      2.29 o 
   1  14   3        9.37       16.95      4.01 o 
   2  14   3       63.97       77.85      9.53 o 
   3  14   3      124.64      146.92      9.00 o 
   4  14   3      146.25      164.52     11.15 o 
   5  14   3       80.58       78.07     10.82 o 
   6  14   3        4.04        6.28      2.96 o 
   7  14   3       18.60       15.54      3.79 o 
   8  14   3        3.08        5.25      2.74 o 
   9  14   3       42.07       39.36      5.43 o 
  10  14   3       19.25       14.47      3.33 o 
  11  14   3       18.07       10.88      2.66 o 
  12  14   3        5.69        4.70      2.67 o 
  13  14   3       21.33       20.10      3.63 o 
  14  14   3       20.05       15.38      3.92 o 
  15  14   3        5.54        8.90      3.01 o 
  16  14   3       17.89       17.20      3.99 o 
  17  14   3       13.63       13.46      3.85 o 
  18  14   3       29.75       17.92      3.91 o 
   0  15   3      127.83      153.19     14.83 o 
   1  15   3       10.06       10.45      2.68 o 
   2  15   3       42.54       42.78      7.18 o 
   3  15   3        1.08        1.14      3.66 o 
   4  15   3      118.80      135.64     10.57 o 
   5  15   3       55.39       43.20      7.10 o 
   6  15   3        1.83        1.16      2.98 o 
   7  15   3       37.25       31.62      5.20 o 
   8  15   3       12.49       12.85      3.04 o 
   9  15   3      172.16      224.29     15.47 o 
  10  15   3        1.71        2.39      2.49 o 
  11  15   3       10.85        7.31      2.77 o 
  12  15   3        1.82        2.17      3.18 o 
  13  15   3       22.88       23.84      5.99 o 
  14  15   3       11.51        5.28      4.35 o 
  15  15   3       25.87       33.00      4.76 o 
  16  15   3       31.67       23.70      3.93 o 
   1  16   3      122.09      150.85     12.82 o 
   2  16   3       10.28       11.30      3.49 o 
   3  16   3      101.81      121.74     10.99 o 
   4  16   3       33.67       29.08      5.18 o 
   5  16   3       68.88       66.87      9.79 o 
   6  16   3       15.71       21.07      3.72 o 
   7  16   3       15.94        9.34      3.52 o 
   8  16   3       25.16       29.75      5.72 o 
   9  16   3       78.71       79.48      9.75 o 
  10  16   3        0.22        3.26      2.85 o 
  11  16   3       10.71       10.67      3.16 o 
  12  16   3        6.13       10.37      3.55 o 
  13  16   3       11.50        9.31      3.18 o 
  14  16   3       23.29       22.21      5.19 o 
   0  17   3      123.69      157.60     23.21 o 
   1  17   3       11.02        9.52      3.31 o 
   2  17   3       78.25       79.80     11.69 o 
   3  17   3        9.67        6.00      2.75 o 
   4  17   3       36.56       31.08      7.15 o 
   5  17   3      151.30      199.76     14.42 o 
   6  17   3       27.64       21.00      4.68 o 
   7  17   3       13.45       11.26      3.07 o 
   8  17   3       24.93       23.24      3.84 o 
   9  17   3       27.24       19.46      3.95 o 
  10  17   3       24.15       20.81      4.40 o 
  11  17   3       33.01       27.64      6.76 o 
   1  18   3       15.46       15.40      4.11 o 
   2  18   3       12.43       12.00      2.98 o 
   3  18   3       15.36       11.94      3.38 o 
   4  18   3       58.02       48.47      9.08 o 
   5  18   3       55.40       50.31      8.77 o 
   6  18   3       12.39        8.64      2.47 o 
   7  18   3       90.41       89.84     11.99 o 
   0   0   4      574.22      689.19     16.71 o 
   2   0   4      302.53      351.49      9.91 o 
   4   0   4      358.93      426.15      7.85 o 
   6   0   4      185.69      184.30      7.30 o 
   8   0   4      432.02      464.79     11.22 o 
  10   0   4      547.48      603.26     18.79 o 
  12   0   4      131.39      117.39      7.66 o 
  14   0   4      322.00      353.85     12.99 o 
  16   0   4      243.87      290.46      8.38 o 
  18   0   4       33.38       43.21      9.18 o 
  20   0   4       20.11       19.25      5.49 o 
  22   0   4      145.20      168.26     12.46 o 
  24   0   4      137.10      126.25     12.08 o 
   1   1   4      122.88      129.16      4.62 o 
   2   1   4       72.49       74.22      4.65 o 
   3   1   4      137.00      145.87      4.24 o 
   4   1   4      139.52      163.56      4.48 o 
   5   1   4       61.71       58.49      5.29 o 
   6   1   4       60.58       65.77      6.60 o 
   7   1   4      147.88      150.20      4.48 o 
   8   1   4     1101.34     1239.43     12.35 o 
   9   1   4       88.98       89.45      7.16 o 
  10   1   4      173.12      168.29      6.10 o 
  11   1   4       62.46       66.68      4.55 o 
  12   1   4       57.38       52.05      4.54 o 
  13   1   4      157.56      168.30      5.23 o 
  14   1   4      137.39      138.48      6.86 o 
  15   1   4      158.48      155.55      5.70 o 
  16   1   4       98.45       92.24      6.18 o 
  17   1   4       20.10       18.44      3.61 o 
  18   1   4        7.01        4.91      2.35 o 
  19   1   4        4.17        7.66      2.44 o 
  20   1   4       21.75       12.75      3.31 o 
  21   1   4       81.41       91.18      7.86 o 
  22   1   4       40.16       29.28      5.34 o 
  23   1   4        5.42        3.33      1.70 o 
  24   1   4       28.98       27.01      5.18 o 
   0   2   4      828.20      952.16     12.49 o 
   1   2   4       69.67       59.61      3.06 o 
   2   2   4        3.05        2.08      1.11 o 
   3   2   4        8.91        4.01      1.35 o 
   4   2   4        1.99        1.18      1.17 o 
   5   2   4      349.25      380.07      5.16 o 
   6   2   4       77.26       62.77      4.69 o 
   7   2   4       45.13       48.50      4.31 o 
   8   2   4       57.21       49.75      4.71 o 
   9   2   4      534.21      604.48     12.44 o 
  10   2   4       94.05       90.94      3.70 o 
  11   2   4       58.63       50.97      4.68 o 
  12   2   4      309.62      312.33      8.01 o 
  13   2   4       72.71       68.75      4.58 o 
  14   2   4       22.66       23.99      2.84 o 
  15   2   4        1.32        0.82      1.43 o 
  16   2   4        8.54        4.52      1.36 o 
  17   2   4       22.01       24.47      4.09 o 
  18   2   4        2.72        3.66      2.08 o 
  19   2   4       46.26       52.73      6.68 o 
  20   2   4        0.28       -0.01      2.68 o 
  21   2   4       82.82       87.56      8.30 o 
  22   2   4       26.32       19.08      3.59 o 
  23   2   4       34.55       33.25      5.89 o 
  24   2   4        4.87        4.30      1.83 o 
   1   3   4      106.35      109.93      3.33 o 
   2   3   4      218.93      235.24      3.59 o 
   3   3   4       86.55       95.40      4.37 o 
   4   3   4      160.07      183.98      4.13 o 
   5   3   4        6.08        4.61      1.51 o 
   6   3   4      281.83      290.11      7.36 o 
   7   3   4       43.13       40.24      3.17 o 
   8   3   4       36.29       38.90      3.64 o 
   9   3   4      288.48      316.00      5.57 o 
  10   3   4      116.30      120.45      6.70 o 
  11   3   4      432.67      472.40      8.62 o 
  12   3   4       30.55       30.00      3.23 o 
  13   3   4      111.70      123.10      5.41 o 
  14   3   4      241.89      239.97      4.39 o 
  15   3   4       66.55       66.10      6.38 o 
  16   3   4       38.63       31.72      3.79 o 
  17   3   4        6.14        5.47      1.55 o 
  18   3   4      104.55      115.61     10.85 o 
  19   3   4       10.68        8.17      2.16 o 
  20   3   4       26.38       27.57      5.36 o 
  21   3   4        6.18        4.89      1.98 o 
  22   3   4        6.40        3.68      2.02 o 
  23   3   4       67.42       76.54      7.56 o 
  24   3   4        9.30        4.15      3.24 o 
   0   4   4      353.69      387.41      5.40 o 
   1   4   4       84.54       83.76      3.92 o 
   2   4   4       38.89       31.98      3.20 o 
   3   4   4      136.38      144.35      5.76 o 
   4   4   4      344.12      380.07      7.97 o 
   5   4   4       89.16       92.16      3.94 o 
   6   4   4       61.84       61.45      4.05 o 
   7   4   4      273.71      279.67      5.37 o 
   8   4   4      336.92      344.56      7.52 o 
   9   4   4      279.05      271.01      8.46 o 
  10   4   4      338.55      370.60      5.99 o 
  11   4   4       14.65        6.83      1.53 o 
  12   4   4      197.49      205.38      4.82 o 
  13   4   4      150.67      148.62      5.68 o 
  14   4   4       36.85       33.03      3.63 o 
  15   4   4        1.31        0.26      1.37 o 
  16   4   4       38.56       34.13      4.85 o 
  17   4   4        1.71        1.52      1.85 o 
  18   4   4        3.53        1.50      2.32 o 
  19   4   4       13.42        9.78      2.20 o 
  20   4   4       11.50        7.06      3.12 o 
  21   4   4       15.36       11.73      2.92 o 
  22   4   4       21.11       21.01      4.44 o 
  23   4   4       26.37       19.95      4.82 o 
   1   5   4      390.56      429.39     10.46 o 
   2   5   4      119.63      126.88      5.02 o 
   3   5   4       63.78       55.39      4.88 o 
   4   5   4        2.03        0.26      1.05 o 
   5   5   4        1.94        1.83      1.08 o 
   6   5   4      266.71      292.39      8.51 o 
   7   5   4        8.89        4.19      1.38 o 
   8   5   4      569.07      618.31     10.27 o 
   9   5   4       37.93       28.00      3.19 o 
  10   5   4       22.62       12.16      2.29 o 
  11   5   4      140.27      137.93      4.77 o 
  12   5   4       34.19       34.72      3.80 o 
  13   5   4       30.93       26.44      3.09 o 
  14   5   4       19.43       15.15      2.51 o 
  15   5   4        9.01        5.57      1.91 o 
  16   5   4       19.11       16.10      2.95 o 
  17   5   4       54.79       50.32      6.79 o 
  18   5   4       35.19       27.24      5.73 o 
  19   5   4       72.87       77.74     13.31 o 
  20   5   4       34.97       35.39      7.02 o 
  21   5   4       13.52       17.54      4.10 o 
  22   5   4        1.16       -3.34      3.34 o 
  23   5   4       26.77       23.00      5.76 o 
   0   6   4      358.29      373.68     15.69 o 
   1   6   4      152.09      158.07      7.31 o 
   2   6   4      113.68      112.34      3.82 o 
   3   6   4       79.80       90.25      6.01 o 
   4   6   4      145.33      156.99      5.23 o 
   5   6   4      188.41      191.40      7.73 o 
   6   6   4      175.74      202.17      5.24 o 
   7   6   4      152.91      161.20      5.27 o 
   8   6   4      131.65      134.53      8.03 o 
   9   6   4      195.35      233.62      6.50 o 
  10   6   4       39.12       35.92      4.33 o 
  11   6   4       99.01      104.77      9.14 o 
  12   6   4       29.94       29.30      3.97 o 
  13   6   4        5.72        5.11      1.79 o 
  14   6   4      150.56      164.17      8.20 o 
  15   6   4      126.79      120.86      8.17 o 
  16   6   4       40.89       38.80      5.58 o 
  17   6   4       94.22       72.95      8.40 o 
  18   6   4       33.52       30.83      4.85 o 
  19   6   4      621.03      809.89     22.02 o 
  20   6   4       19.98       15.65      3.92 o 
  21   6   4       36.19       30.98      5.79 o 
  22   6   4        6.01        1.92      2.83 o 
  23   6   4      197.51      243.18     12.29 o 
   1   7   4      435.98      492.77     11.72 o 
   2   7   4      356.80      403.48     10.43 o 
   3   7   4      420.83      463.65      8.03 o 
   4   7   4      424.44      471.50     18.92 o 
   5   7   4       28.60       26.36      3.23 o 
   6   7   4       10.21        6.72      1.67 o 
   7   7   4      142.55      153.72      5.03 o 
   8   7   4      184.47      187.70      4.97 o 
   9   7   4      155.77      180.01      5.96 o 
  10   7   4        7.18        4.65      2.36 o 
  11   7   4       60.30       47.29      5.26 o 
  12   7   4       11.34       10.73      2.61 o 
  13   7   4       81.96       80.29      7.38 o 
  14   7   4      254.44      303.76     14.81 o 
  15   7   4      338.76      379.87      9.14 o 
  16   7   4      113.36      132.83      8.51 o 
  17   7   4      213.18      232.94      8.08 o 
  18   7   4      419.94      471.02     12.08 o 
  19   7   4       64.15       64.19      9.52 o 
  20   7   4       56.55       57.56     11.37 o 
  21   7   4      117.89      101.38     10.63 o 
  22   7   4       39.51       35.21      5.85 o 
   0   8   4      513.45      584.90     33.33 o 
   1   8   4      100.40      117.87     10.92 o 
   2   8   4       29.88       28.19      4.55 o 
   3   8   4       77.60       91.37     10.17 o 
   4   8   4      491.18      549.15     17.81 o 
   5   8   4      365.29      376.61      9.99 o 
   6   8   4       29.28       27.45      4.96 o 
   7   8   4      145.79      160.05      7.68 o 
   8   8   4      172.81      194.28      4.63 o 
   9   8   4      167.39      173.37      6.32 o 
  10   8   4      421.51      508.82     13.46 o 
  11   8   4      112.15      134.01      7.56 o 
  12   8   4       39.25       33.60      4.82 o 
  13   8   4       70.90       60.46      5.56 o 
  14   8   4       19.33       13.57      3.63 o 
  15   8   4        8.08        5.92      2.75 o 
  16   8   4       23.17       17.86      3.38 o 
  17   8   4      315.49      366.81     10.19 o 
  18   8   4      122.74      125.78     15.91 o 
  19   8   4      372.77      458.21      9.25 o 
  20   8   4       95.06       98.39     13.67 o 
  21   8   4       21.13       10.56      2.59 o 
   1   9   4       81.38       78.23      9.16 o 
   2   9   4       28.70       31.24      5.97 o 
   3   9   4       68.68       71.36      8.41 o 
   4   9   4       87.21       86.47     10.88 o 
   5   9   4       96.75       93.12      8.56 o 
   6   9   4      309.18      349.87      9.68 o 
   7   9   4       52.48       46.06      6.16 o 
   8   9   4       55.61       57.57      7.74 o 
   9   9   4       76.12       77.77      8.23 o 
  10   9   4        9.79       15.87      4.10 o 
  11   9   4      169.71      195.41      8.35 o 
  12   9   4       62.39       63.97      8.32 o 
  13   9   4       17.88        8.27      3.21 o 
  14   9   4       48.15       36.94      6.80 o 
  15   9   4      232.91      273.99     13.71 o 
  16   9   4       52.98       55.46      9.92 o 
  17   9   4        0.82        2.28      3.78 o 
  18   9   4      103.30       78.48     13.38 o 
  19   9   4        4.75        0.29      2.73 o 
  20   9   4        4.81        5.10      3.18 o 
   0  10   4      359.87      424.79     15.40 o 
   1  10   4        5.70       10.90      3.44 o 
   2  10   4      167.46      161.21      9.57 o 
   3  10   4       16.30       15.08      3.29 o 
   4  10   4      127.10      135.53     11.61 o 
   5  10   4       12.46        8.03      2.94 o 
   6  10   4        3.78        4.39      2.60 o 
   7  10   4       56.01       48.97      7.12 o 
   8  10   4      206.29      227.87     10.62 o 
   9  10   4      112.40      109.34     14.31 o 
  10  10   4      210.93      236.42     11.69 o 
  11  10   4      172.38      172.97      9.76 o 
  12  10   4        7.98        5.86      2.12 o 
  13  10   4        9.78        6.11      2.53 o 
  14  10   4       34.56       37.23      5.93 o 
  15  10   4       19.33       15.07      4.58 o 
  16  10   4       11.91        7.60      3.19 o 
  17  10   4        6.95        7.89      2.55 o 
  18  10   4        1.74        5.81      2.60 o 
  19  10   4       88.68       84.98     15.17 o 
   1  11   4       42.77       33.60      5.97 o 
   2  11   4      112.34      132.16     10.26 o 
   3  11   4        0.76        3.84      3.25 o 
   4  11   4        4.45        2.84      3.17 o 
   5  11   4       18.02       15.29      4.80 o 
   6  11   4      132.12      126.26     11.97 o 
   7  11   4       32.33       27.98      4.41 o 
   8  11   4       20.14       17.88      3.82 o 
   9  11   4       87.61       81.26     11.61 o 
  10  11   4       56.55       59.22      7.36 o 
  11  11   4       32.35       23.95      4.78 o 
  12  11   4        2.48        3.41      3.01 o 
  13  11   4       13.15       11.10      3.65 o 
  14  11   4       14.88        9.23      3.28 o 
  15  11   4       13.76        7.78      3.43 o 
  16  11   4        6.31        7.91      3.82 o 
  17  11   4        7.51       11.90      3.32 o 
  18  11   4       30.42       20.43      6.01 o 
   0  12   4       14.60        9.82      4.64 o 
   1  12   4       98.13      103.53     10.17 o 
   2  12   4       94.03       99.03     12.81 o 
   3  12   4       72.46       79.10     11.94 o 
   4  12   4       36.10       24.73      4.65 o 
   5  12   4      409.28      514.46     14.76 o 
   6  12   4       99.82       92.55     12.86 o 
   7  12   4       25.70       21.05      4.43 o 
   8  12   4        9.61        7.68      3.20 o 
   9  12   4        8.11        3.39      2.74 o 
  10  12   4        4.17        3.60      2.83 o 
  11  12   4       36.44       29.74      5.24 o 
  12  12   4       21.72       17.04      5.03 o 
  13  12   4       22.91       18.57      5.19 o 
  14  12   4        6.35        8.49      3.25 o 
  15  12   4       12.44        6.96      3.46 o 
  16  12   4        9.04        8.69      3.62 o 
  17  12   4       11.28       11.57      3.25 o 
   1  13   4       30.32       22.11      4.12 o 
   2  13   4       46.33       35.71      6.31 o 
   3  13   4       32.91       32.85      6.23 o 
   4  13   4       78.61       92.92     12.44 o 
   5  13   4       19.81       20.47      4.26 o 
   6  13   4       80.89       91.11     10.23 o 
   7  13   4        6.70        6.50      2.75 o 
   8  13   4       31.96       23.88      4.31 o 
   9  13   4        0.07        1.56      2.98 o 
  10  13   4       26.74       18.58      3.99 o 
  11  13   4        4.09        3.43      2.88 o 
  12  13   4       19.38       13.77      4.50 o 
  13  13   4       44.44       47.07     10.63 o 
  14  13   4       23.46       16.69      4.61 o 
  15  13   4       21.18       17.69      4.26 o 
   0  14   4      375.58      474.66     14.03 o 
   1  14   4       96.32      111.71     12.33 o 
   2  14   4      186.47      235.06     14.62 o 
   3  14   4       53.55       43.05      9.01 o 
   4  14   4       15.45        9.27      3.51 o 
   5  14   4       27.00       18.73      4.27 o 
   6  14   4       47.84       43.90      8.12 o 
   7  14   4       26.07       16.61      4.07 o 
   8  14   4       17.06       15.55      3.65 o 
   9  14   4        7.83        9.67      3.48 o 
  10  14   4       26.01       20.51      4.76 o 
  11  14   4       13.85       12.58      4.08 o 
  12  14   4       22.65       16.59      4.71 o 
  13  14   4       22.77       18.22      5.29 o 
   1  15   4      104.45      100.32     17.88 o 
   2  15   4      104.87       99.12     18.62 o 
   3  15   4       41.43       34.26      6.97 o 
   4  15   4       14.70       10.15      4.15 o 
   5  15   4        4.85        3.25      2.51 o 
   6  15   4       23.04       16.94      4.19 o 
   7  15   4       10.18        8.06      3.09 o 
   8  15   4        5.23        4.65      3.21 o 
   9  15   4        1.83        4.22      2.67 o 
  10  15   4       30.99       23.55      5.78 o 
  11  15   4       25.69       17.20      5.57 o 
   0  16   4      181.40      211.79     16.14 o 
   1  16   4       13.79       15.47      3.89 o 
   2  16   4        3.74        4.52      2.47 o 
   3  16   4        5.44        3.24      2.73 o 
   4  16   4       40.74       36.10      6.49 o 
   5  16   4       67.70       46.86      9.19 o 
   6  16   4        0.66        0.97      2.85 o 
   7  16   4        3.05        2.94      2.20 o 
   2   0   5       44.02       40.73      7.33 o 
   4   0   5      390.33      490.20      8.86 o 
   6   0   5      117.38      128.44      7.90 o 
   8   0   5      216.68      235.55     13.12 o 
  10   0   5      322.52      346.58      5.65 o 
  12   0   5       40.37       40.96      8.35 o 
  14   0   5      300.19      366.17     14.38 o 
  16   0   5       73.71       93.88      6.67 o 
  18   0   5       57.33       40.67     11.22 o 
  20   0   5      100.89      110.59     22.62 o 
   0   1   5       50.63       48.32      7.18 o 
   1   1   5       41.26       39.22      4.31 o 
   2   1   5      241.95      282.26      5.84 o 
   3   1   5      299.71      339.76      5.94 o 
   4   1   5      519.30      639.11      8.18 o 
   5   1   5      305.60      387.02      8.66 o 
   6   1   5      107.02      107.49      7.66 o 
   7   1   5       26.53       20.60      2.42 o 
   8   1   5       93.58       92.06      6.81 o 
   9   1   5       56.62       52.72      6.26 o 
  10   1   5        8.50        6.42      1.47 o 
  11   1   5       78.64       69.65      5.50 o 
  12   1   5       46.32       40.65      4.33 o 
  13   1   5        2.67        2.57      1.16 o 
  14   1   5        4.16        4.65      1.51 o 
  15   1   5       19.05       21.84      4.77 o 
  16   1   5      113.48      117.44      6.26 o 
  17   1   5       15.88        9.53      4.07 o 
  18   1   5       91.04       93.60      8.19 o 
  19   1   5        6.40        4.82      2.18 o 
  20   1   5        0.60        3.71      1.75 o 
   1   2   5      234.89      272.13      5.25 o 
   2   2   5        1.17        1.47      1.55 o 
   3   2   5      102.95      118.98      4.91 o 
   4   2   5        3.60        0.52      1.66 o 
   5   2   5      143.67      147.05      7.84 o 
   6   2   5        1.36        1.11      1.39 o 
   7   2   5      144.38      159.23      4.61 o 
   8   2   5      125.43      144.64      5.96 o 
   9   2   5       18.33       15.47      2.77 o 
  10   2   5       57.13       60.89      6.06 o 
  11   2   5      144.49      154.13      4.86 o 
  12   2   5        3.78        2.40      1.59 o 
  13   2   5       26.57       16.48      2.68 o 
  14   2   5        9.92        8.21      2.06 o 
  15   2   5       31.44       33.67      5.82 o 
  16   2   5        4.02        4.26      2.44 o 
  17   2   5       35.77       31.13      5.90 o 
  18   2   5       10.51        7.27      3.04 o 
  19   2   5        7.83        5.27      3.13 o 
  20   2   5       51.19       46.31     10.32 o 
   0   3   5       65.77       69.94      9.39 o 
   1   3   5        3.45        3.27      1.52 o 
   2   3   5      120.43      160.06      7.68 o 
   3   3   5      431.67      482.24      8.16 o 
   4   3   5      113.55      125.98      8.34 o 
   5   3   5      121.17      124.07      9.91 o 
   6   3   5       71.46       75.24      7.74 o 
   7   3   5       22.69       13.22      3.19 o 
   8   3   5       20.80       16.86      2.39 o 
   9   3   5       31.93       26.75      3.54 o 
  10   3   5       21.16       14.10      2.81 o 
  11   3   5       38.14       27.96      4.63 o 
  12   3   5       16.94       13.49      2.72 o 
  13   3   5       21.62       18.53      2.99 o 
  14   3   5        4.54        6.53      1.90 o 
  15   3   5       33.68       27.70      4.96 o 
  16   3   5        4.35        5.82      2.56 o 
  17   3   5       22.31       16.37      3.57 o 
  18   3   5        8.79        7.61      2.41 o 
  19   3   5       10.33        9.17      2.78 o 
   1   4   5      349.74      419.98      8.16 o 
   2   4   5       95.79      102.10     11.70 o 
   3   4   5       24.12       25.42      3.85 o 
   4   4   5      177.04      191.72      9.96 o 
   5   4   5        7.15        4.57      1.42 o 
   6   4   5       27.89       28.42      3.68 o 
   7   4   5      182.02      202.48      7.54 o 
   8   4   5       10.40        6.46      2.75 o 
   9   4   5       60.78       55.06      6.28 o 
  10   4   5       13.00        7.75      2.49 o 
  11   4   5       22.17       17.49      3.07 o 
  12   4   5       24.51       18.96      2.68 o 
  13   4   5        6.93        5.10      2.55 o 
  14   4   5       81.68       94.15      7.91 o 
  15   4   5       31.04       28.60      3.60 o 
  16   4   5      110.74      137.27     12.37 o 
  17   4   5       21.69       23.14      5.09 o 
  18   4   5        5.46        5.82      2.73 o 
  19   4   5       37.61       33.29      7.76 o 
   0   5   5      493.85      588.87     32.07 o 
   1   5   5       19.06       13.78      2.80 o 
   2   5   5      161.18      194.23      8.55 o 
   3   5   5      114.69      121.38     11.16 o 
   4   5   5        4.23        6.49      2.33 o 
   5   5   5       71.10       81.33     10.49 o 
   6   5   5       63.35       65.48      9.04 o 
   7   5   5      223.63      240.03      6.57 o 
   8   5   5      129.65      132.28     13.30 o 
   9   5   5      240.50      266.55     10.62 o 
  10   5   5       10.34        3.84      3.24 o 
  11   5   5       31.13       21.47      4.50 o 
  12   5   5        1.74        3.75      2.01 o 
  13   5   5       80.48       74.46      8.93 o 
  14   5   5       39.13       36.11      4.93 o 
  15   5   5       14.72       12.02      2.36 o 
  16   5   5       17.56       13.05      3.42 o 
  17   5   5       17.37       10.37      3.50 o 
  18   5   5        8.19        2.05      2.77 o 
  19   5   5       81.26       86.41     11.51 o 
   1   6   5      149.79      169.10     13.98 o 
   2   6   5      172.64      203.50     11.32 o 
   3   6   5       87.60       95.75     13.03 o 
   4   6   5      499.15      604.02     15.25 o 
   5   6   5       88.41       84.91     11.52 o 
   6   6   5       46.11       52.25      6.98 o 
   7   6   5      276.71      351.89     10.15 o 
   8   6   5       22.04       21.11      5.08 o 
   9   6   5       44.02       34.41      5.73 o 
  10   6   5       74.95       63.33      8.90 o 
  11   6   5       11.22       10.67      3.42 o 
  12   6   5       43.02       31.59      6.21 o 
  13   6   5       44.81       42.68      6.44 o 
  14   6   5       21.23       16.91      4.05 o 
  15   6   5       53.01       52.15      9.74 o 
  16   6   5       18.96       13.90      3.40 o 
  17   6   5       31.98       28.37      5.54 o 
  18   6   5       26.63       12.46      4.33 o 
   0   7   5      269.91      324.86     12.18 o 
   1   7   5       10.32        8.42      2.81 o 
   2   7   5        9.72        9.69      3.17 o 
   3   7   5       43.46       48.22      5.56 o 
   4   7   5      147.17      176.97     11.16 o 
   5   7   5       98.44      104.28     14.88 o 
   6   7   5      166.70      182.02      9.36 o 
   7   7   5       41.10       36.98      6.09 o 
   8   7   5       11.13        6.69      3.27 o 
   9   7   5      186.91      228.05      9.30 o 
  10   7   5       14.55        8.99      2.83 o 
  11   7   5       82.49       71.52     11.76 o 
  12   7   5        2.20        0.55      2.01 o 
  13   7   5        3.80        2.95      2.43 o 
  14   7   5      175.31      202.18     10.60 o 
  15   7   5       53.79       39.17      9.05 o 
  16   7   5        8.64        4.55      3.85 o 
  17   7   5       59.44       45.32      9.72 o 
   1   8   5        4.47        0.94      2.82 o 
   2   8   5        7.04        7.43      2.82 o 
   3   8   5      194.66      240.26     10.04 o 
   4   8   5       32.65       38.67      5.92 o 
   5   8   5       10.00        9.74      3.53 o 
   6   8   5        4.54        9.19      2.93 o 
   7   8   5        1.75        0.36      2.83 o 
   8   8   5      112.67      111.32     11.91 o 
   9   8   5        6.01       -1.22      2.95 o 
  10   8   5        4.66        3.59      2.64 o 
  11   8   5       11.67        6.79      2.64 o 
  12   8   5       35.49       25.15      5.08 o 
  13   8   5      115.38      112.53     13.89 o 
  14   8   5       54.91       40.26      8.54 o 
  15   8   5       53.32       43.60      9.10 o 
  16   8   5       94.90      110.86     12.35 o 
   0   9   5       36.07       24.87      7.34 o 
   1   9   5       73.13       70.93      9.00 o 
   2   9   5      156.47      178.33     11.58 o 
   3   9   5       25.78       20.78      4.47 o 
   4   9   5      178.25      193.17     14.28 o 
   5   9   5       15.98       10.66      2.81 o 
   6   9   5        3.16        4.69      2.39 o 
   7   9   5        9.00        7.70      2.83 o 
   8   9   5       33.54       26.01      4.51 o 
   9   9   5       19.98       15.01      3.00 o 
  10   9   5       13.21       14.67      3.70 o 
  11   9   5       23.33       27.44      5.18 o 
  12   9   5       38.47       39.61      6.45 o 
  13   9   5       57.68       64.07      7.97 o 
  14   9   5       37.29       23.29      6.56 o 
  15   9   5       38.13       32.44      7.08 o 
   1  10   5       55.68       44.32      6.86 o 
   2  10   5       15.69       10.60      3.00 o 
   3  10   5       26.05       24.70      3.95 o 
   4  10   5       46.61       36.50      7.14 o 
   5  10   5       57.79       50.70      8.97 o 
   6  10   5       18.81       19.93      4.26 o 
   7  10   5       39.77       30.36      5.69 o 
   8  10   5        6.74        4.32      2.77 o 
   9  10   5       45.83       31.87      5.69 o 
  10  10   5       40.97       36.04      6.83 o 
  11  10   5        3.48        7.11      2.89 o 
  12  10   5       12.32        1.23      3.48 o 
  13  10   5       29.08       25.02      6.00 o 
  14  10   5        7.48        5.50      2.78 o 
   0  11   5      116.98      142.77     20.50 o 
   1  11   5      110.58      139.87     13.72 o 
   2  11   5        3.35        5.15      2.97 o 
   3  11   5        9.65        9.11      2.66 o 
   4  11   5       48.78       36.86      6.97 o 
   5  11   5       38.84       30.61      5.71 o 
   6  11   5       60.85       48.07      9.36 o 
   7  11   5        7.66        9.40      2.93 o 
   8  11   5        6.07        8.30      3.63 o 
   9  11   5       43.37       32.27      5.50 o 
  10  11   5       34.26       31.99      6.13 o 
  11  11   5       36.62       32.95      7.60 o 
  12  11   5       19.47       11.69      4.09 o 
   1  12   5        1.46        2.31      2.73 o 
   2  12   5       24.84       29.23      4.97 o 
   3  12   5       58.15       54.30     10.20 o 
   4  12   5       19.34       11.89      3.39 o 
   5  12   5       20.18       23.67      5.49 o 
   6  12   5        5.88        6.15      2.43 o 
   7  12   5       23.62       16.23      3.94 o 
   8  12   5       27.04       23.99      4.57 o 
   9  12   5       11.55       13.31      2.85 o 
  10  12   5        8.67        6.36      3.11 o 
   0  13   5       88.88       91.88     19.92 o 
   1  13   5       85.43       71.92     14.42 o 
   2  13   5       48.32       48.78      7.30 o 
   3  13   5       13.47       10.96      2.73 o 
   4  13   5       28.88       23.08      5.41 o 
   5  13   5       20.56       14.92      4.95 o 
   6  13   5       65.46       60.82     10.06 o 
   7  13   5       24.54       16.36      3.43 o 
   0   0   6      603.63      765.25     46.71 o 
   2   0   6      160.51      187.25     23.62 o 
   4   0   6      189.56      232.60     21.40 o 
   6   0   6       12.96       10.82      3.94 o 
   8   0   6      138.66      125.84     21.11 o 
  10   0   6        4.20        0.07      3.61 o 
  12   0   6        4.64        6.25      3.16 o 
   1   1   6       57.08       49.28      6.78 o 
   2   1   6      177.38      217.61      7.61 o 
   3   1   6        1.36        3.81      3.43 o 
   4   1   6        6.84        4.22      3.01 o 
   5   1   6       19.23       13.58      4.27 o 
   6   1   6       49.67       43.31      6.64 o 
   7   1   6       35.40       30.90      6.59 o 
   8   1   6        1.07        4.19      2.90 o 
   9   1   6        4.93        4.33      2.72 o 
  10   1   6       88.05      107.26      6.05 o 
  11   1   6       14.10       10.70      2.97 o 
  12   1   6       67.79       59.46     10.93 o 
  13   1   6        1.99        0.34      3.83 o 
   0   2   6      112.51       99.53     20.57 o 
   1   2   6      344.65      430.33     10.05 o 
   2   2   6       69.98       69.65     11.16 o 
   3   2   6       26.30       18.08      3.45 o 
   4   2   6       43.06       37.19      5.71 o 
   5   2   6      127.44      123.87     11.59 o 
   6   2   6       28.68       17.03      3.24 o 
   7   2   6        2.36        3.35      2.09 o 
   8   2   6       12.74        7.24      3.63 o 
   9   2   6      105.73      147.00     10.89 o 
  10   2   6       36.36       22.90      6.22 o 
  11   2   6       98.64      111.58      9.65 o 
  12   2   6       11.62        6.16      2.52 o 
  13   2   6       16.07       11.08      3.80 o 
   1   3   6       26.06       26.78      4.49 o 
   2   3   6       74.52       72.13     12.35 o 
   3   3   6       12.90        9.83      3.18 o 
   4   3   6      119.90      114.02     10.92 o 
   5   3   6      248.85      306.18     13.89 o 
   6   3   6       45.63       35.17      6.52 o 
   7   3   6        4.43        3.29      2.35 o 
   8   3   6      128.70      152.71      9.66 o 
   9   3   6       35.96       23.53      5.32 o 
  10   3   6       18.06       15.04      3.77 o 
  11   3   6       25.01       21.94      3.99 o 
  12   3   6       18.43       11.75      4.73 o 
   0   4   6        8.15        9.54      4.01 o 
   1   4   6       73.79       66.80     10.44 o 
   2   4   6       72.89       59.08     10.53 o 
   3   4   6       16.58       15.71      3.64 o 
   4   4   6       45.22       41.27      7.37 o 
   5   4   6        0.34        1.56      2.99 o 
   6   4   6      139.31      169.69     12.62 o 
   7   4   6       88.03       88.39     10.20 o 
   8   4   6       28.87       15.23      3.95 o 
   9   4   6       37.96       29.22      5.33 o 
  10   4   6       35.27       28.07      4.91 o 
  11   4   6       53.44       42.65      9.65 o 
  12   4   6       20.41       12.98      3.55 o 
   1   5   6       15.50       11.77      3.73 o 
   2   5   6      109.09      103.76     13.73 o 
   3   5   6       15.88       10.57      3.67 o 
   4   5   6        0.28        1.41      2.18 o 
   5   5   6      106.69       88.57     15.61 o 
   6   5   6       14.48        8.33      3.35 o 
   7   5   6       19.06       12.10      3.28 o 
   8   5   6        0.42        1.16      2.45 o 
   9   5   6       94.47       87.20     11.87 o 
  10   5   6        2.88       -0.86      4.57 o 
  11   5   6        4.34        3.47      1.58 o 
   0   6   6       40.56       38.78      8.74 o 
   1   6   6       61.18       58.96      9.03 o 
   2   6   6       15.22       11.28      3.66 o 
   3   6   6        4.45        3.19      2.57 o 
   4   6   6        8.86        8.63      3.41 o 
   5   6   6       49.65       42.18      8.70 o 
   6   6   6       33.70       25.88      4.91 o 
   7   6   6       27.20       22.43      4.17 o 
   8   6   6        3.72        4.28      2.70 o 
   9   6   6        1.26        1.20      2.54 o 
  10   6   6        3.60        3.62      2.17 o 
   1   7   6       48.38       35.97      6.04 o 
   2   7   6       64.92       54.24     10.36 o 
   3   7   6       47.89       45.45      7.22 o 
   4   7   6        5.80        3.16      2.08 o 
   5   7   6       35.77       28.84      6.15 o 
   6   7   6       12.73        8.07      2.76 o 
   7   7   6       21.35       15.25      3.57 o 
   8   7   6        3.63        8.95      2.91 o 
   0   8   6       30.58       15.14      5.02 o 
   1   8   6       93.27       89.39     15.13 o 
   2   8   6      161.63      211.32     11.37 o 
   3   8   6        5.22        2.13      3.18 o 
   4   8   6        8.85        6.56      3.04 o 
   5   8   6        5.49        4.02      2.56 o 
   6   8   6        0.25        6.37      2.21 o 
   1   9   6       49.07       34.71      6.31 o 
   2   9   6       62.73       63.98     12.77 o 
   3   9   6        8.85        5.24      2.70 o 
                                                 
